# Supplementary material for: Nuclear Functions of KaeA, a Subunit of the KEOPS Complex in Aspergillus nidulans
Source: Int J Mol Sci. 2022 Sep 22;23(19):11138. doi: 10.3390/ijms231911138 (PMC9570407; doi:10.3390/ijms231911138)
Supplement: Supplementary file 1 [file ijms-23-11138-s001.zip]

Archive with 13 entries (12 files):
- ijms-1835910-supplementary/
- ijms-1835910-supplementary/Figure S1.pdf
- ijms-1835910-supplementary/Table S1.pdf
- ijms-1835910-supplementary/Table S10.xlsx
- ijms-1835910-supplementary/Table S11.pdf
- ijms-1835910-supplementary/Table S2.xlsx
- ijms-1835910-supplementary/Table S3.xlsx
- ijms-1835910-supplementary/Table S4.xlsx
- ijms-1835910-supplementary/Table S5.xlsx
- ijms-1835910-supplementary/Table S6.xlsx
- ijms-1835910-supplementary/Table S7.pdf
- ijms-1835910-supplementary/Table S8.xlsx
- ijms-1835910-supplementary/Table S9.xlsx
