# Supplementary material for: Nuclear Functions of KaeA, a Subunit of the KEOPS Complex in Aspergillus nidulans
Source: Int J Mol Sci. 2022 Sep 22;23(19):11138. doi: 10.3390/ijms231911138 (PMC9570407; doi:10.3390/ijms231911138)
Supplement: Supplementary file 1 [file ijms-23-11138-s001.zip › ijms-1835910-supplementary/Table S10.xlsx]

## Sheet: A. ChIPSeq-RNA-Seq kaeA19 
Table S10
Genes identified by both ChIP-Seq and transcriptomic analysis in kaeA mutants
A. Genes identified in kaeA19
Gene AN number	Gene function (from FungDB)	Gene name	Protein fucnction of yeast ortholog (from SGD)	Yeast orthologue gene name	log2FC	adjusted p value
AN8009	Ortholog of A. fumigatus nmt1 and S. cerevisiae THI13; repressed by starvation-induced autophagy; this locus is reported to contain an upstream open reading frame (uORF)	nmt1	Protein involved in synthesis of the thiamine precursor HMP; member of a subtelomeric gene family including THI5, THI11, THI12, and THI13; hydroxymethylpyrimidine is also known as HMP	THI13	-2.60841	1.99e-27
AN8907	Putative C-4 sterol methyl oxidase with a predicted role in sterol metabolism	0	C-4 methyl sterol oxidase; catalyzes the first of three steps required to remove two C-4 methyl groups from an intermediate in ergosterol biosynthesis; mutants accumulate the sterol intermediate 4,4-dimethylzymosterol	ERG25	-2.03602	2.25e-14
AN2436	Putative ATP citrate synthase with a predicted role in TCA intermediate metabolism; transcript downregulated upon shift from glucose to ethanol and after exposure to farnesol	aclB			-2.00347	2.04e-27
AN3928	Putative thiazole synthase, enzyme of the thiamine biosynthesis pathway	thiF	Thiazole synthase; abundant protein involved in the formation of the thiazole moiety of thiamine during thiamine biosynthesis; acts more as a co-substrate rather than an enzyme by providing the sulphur source for thiazole formation; undergoes a single turnover only; required for mitochondrial genome stability in response to DNA damaging agents	THI4	-1.96645	8.95e-12
AN2435	Putative ATP citrate synthase with a predicted role in TCA intermediate metabolism; transcript downregulated upon shift from glucose to ethanol and after exposure to farnesol; protein induced by farnesol	aclA			-1.96549	2.61e-46
AN8251	bZIP transcription factor; physically interacts with CCAAT-complex protein HapB and HapE by two-hybrid; synthetically lethal with sreA; expression repressed by iron; mutants have increased ferricrocin and decreased triacetyl fusarinine C	hapX			-1.80085	0.00019
AN2042	Ortholog(s) have role in cellular response to cadmium ion, detoxification of cadmium ion and cytosol localization	0	NADP-cytochrome P450 reductase; involved in ergosterol biosynthesis; associated and coordinately regulated with Erg11p	NCP1	-1.53503	6.37e-30
AN8692	Thioredoxin-dependent peroxidase; intracellular; PRX5-like domain; highly similar to the allergen Aspf3 from related fungi; menadione stress-repressed protein; osmoadaptation-induced protein; repressed by starvation-induced autophagy	prxA	Thiol-specific peroxiredoxin; reduces hydroperoxides to protect against oxidative damage; function in vivo requires covalent conjugation to Urm1p	AHP1	-1.41614	2.42e-41
AN6973	Putative C-4 sterol methyl oxidase with a predicted role in sterol metabolism; expression reduced after exposure to farnesol	0	C-4 methyl sterol oxidase; catalyzes the first of three steps required to remove two C-4 methyl groups from an intermediate in ergosterol biosynthesis; mutants accumulate the sterol intermediate 4,4-dimethylzymosterol	ERG25	-1.20519	7.12e-05
AN6731	Putative delta-9-stearic acid desaturase; converts palmitic acid and stearic acid to palmitoleic acid and oleic acid; null mutant has increased fatty acid content; synthetically lethal with sdeB mutation; expression reduced by farnesol	sdeA	Delta(9) fatty acid desaturase; required for monounsaturated fatty acid synthesis and for normal distribution of mitochondria	OLE1	-1.17627	0.865

## Sheet: ChIPSeqRNA-Seq kaeA25
Table S10
Genes identified both in ChIP-Seq and transcriptomic analysis analysis in kaeA mutants
B. Genes identified in kaeA25
Gene AN number	Gene function (from FungDB)	Gene name	Protein fucnction of yeast ortholog (from SGD)	Yeast orthologue gene name	log2FC	adjusted p value
AN1007	Putative nitrite reductase with a predicted role in nitrogen metabolism; transcript stabilized by intracellular nitrate	niiA			-1.01149	0.028865
