# Supplementary material for: Nuclear Functions of KaeA, a Subunit of the KEOPS Complex in Aspergillus nidulans
Source: Int J Mol Sci. 2022 Sep 22;23(19):11138. doi: 10.3390/ijms231911138 (PMC9570407; doi:10.3390/ijms231911138)
Supplement: Supplementary file 1 [file ijms-23-11138-s001.zip › ijms-1835910-supplementary/Table S2.xlsx]

## Sheet: Arkusz1
Table S2 - Alignment summary data for RNA-Seq analysis
	Left reads:			Right reads:				Aligned pairs
Sample	Input	Mapped	have multiple alignments	Input	Mapped	have multiple alignments	overall read mapping rate	Aligned pairs	have multiple alignments	are discordant alignment	concordant pair alignment rate
1	22978477	17774376 (77.4% of input)	193555 ( 1.1%)	22978477	16879710 (73.5% of input)	187620 ( 1.1%)	75.4%	16406749	177187 ( 1.1%)	9437 ( 0.1%)	71.4%
2	18902195	4370677 (23.1% of input)	45222 ( 1.0%)	18902195	4131984 (21.9% of input)	43330 ( 1.0%)	22.5%	4022250	41133 ( 1.0%)	2408 ( 0.1%)	21.3%
3	22445305	16563443 (73.8% of input)	216506 ( 1.3%)	22445305	15682841 (69.9% of input)	210063 ( 1.3%)	71.8%	15200953	194615 ( 1.3%)	7460 ( 0.0%)	67.7%
4	22849820	17686111 (77.4% of input)	181563 ( 1.0%)	22849820	16761974 (73.4% of input)	175349 ( 1.0%)	75.4%	16355516	167104 ( 1.0%)	8123 ( 0.0%)	71.5%
5	18192743	14089877 (77.4% of input)	181098 ( 1.3%)	18192743	13378591 (73.5% of input)	174036 ( 1.3%)	75.5%	13022111	164991 ( 1.3%)	7983 ( 0.1%)	71.5%
6	25980076	20899556 (80.4% of input)	388111 ( 1.9%)	25980076	19633355 (75.6% of input)	366766 ( 1.9%)	78.0%	19066595	343334 ( 1.8%)	10157 ( 0.1%)	73.4%
7	22896406	16390853 (71.6% of input)	254836 ( 1.6%)	22896406	15591662 (68.1% of input)	243252 ( 1.6%)	69.8%	15152902	228878 ( 1.5%)	7854 ( 0.1%)	66.1%
8	21691591	16858620 (77.7% of input)	263780 ( 1.6%)	21691591	15936088 (73.5% of input)	250452 ( 1.6%)	75.6%	15508266	236515 ( 1.5%)	8721 ( 0.1%)	71.5%
9	17575420	4135036 (23.5% of input)	42291 ( 1.0%)	17575420	3905644 (22.2% of input)	40523 ( 1.0%)	22.9%	3800193	38730 ( 1.0%)	2536 ( 0.1%	21.6%
10	20739117	16633279 (80.2% of input)	208333 ( 1.3%)	20739117	15659467 (75.5% of input)	199899 ( 1.3%)	77.9%	15220372	186611 ( 1.2%)	9674 ( 0.1%)	73.3%
11	22208169	16583548 (74.7% of input)	209456 ( 1.3%)	22208169	15573759 (70.1% of input)	196417 ( 1.3%)	72.4%	15108523	185975 ( 1.2%)	7957 ( 0.1%)	68.0%
12	24374320	19957332 (81.9% of input)	224509 ( 1.1%)	24374320	18745509 (76.9% of input)	212914 ( 1.1%)	79.4%	18253238	203379 ( 1.1%)	9726 ( 0.1%)	74.8%
	2.17361e+07
