# Supplementary material for: Nuclear Functions of KaeA, a Subunit of the KEOPS Complex in Aspergillus nidulans
Source: Int J Mol Sci. 2022 Sep 22;23(19):11138. doi: 10.3390/ijms231911138 (PMC9570407; doi:10.3390/ijms231911138)
Supplement: Supplementary file 1 [file ijms-23-11138-s001.zip › ijms-1835910-supplementary/Table S3.xlsx]

## Sheet: A. Genes upregulated in kaeA19
Table S3
Genes differentially expressed in kaeA19 mutant
(A) Genes upregulated in kaeA19
Gene AN number	Gene function (from FungDB)	Gene name	Protein fucnction of yeast ortholog (from SGD)	Yeast orthologue gene name	log2FoldChange	adjusted p value
AN5878	Has domain(s) with predicted transferase activity, transferring acyl groups other than amino-acyl groups activity and role in metabolic process	0	3-ketoacyl-CoA thiolase with broad chain length specificity; cleaves 3-ketoacyl-CoA into acyl-CoA and acetyl-CoA during beta-oxidation of fatty acids	POT1	1.00304	1.69e-05
AN1008	Putative nitrate transporter with 12 predicted transmembrane segments; transcript induced by nitrate and repressed by ammonium; regulated by NirA, AreA, and NiaD; transcript repressed by light in developmentally competent mycelia	crnA	#N/A	#N/A	1.00492	8.6e-08
AN4901	Putative glutaminase A with a predicted role in glutamate and glutamine metabolism	0	#N/A	#N/A	1.00622	6.02e-08
AN6119	Ortholog(s) have endoplasmic reticulum, fungal-type vacuole localization	0	Putative metalloprotease with similarity to zinc carboxypeptidases; required for normal cell wall assembly	ECM14	1.00912	3.46e-07
AN7631	Has domain(s) with predicted catalytic activity and role in metabolic process	0	Oxalyl-CoA synthetase; capable of catalyzing conversion of oxalate to oxalyl-CoA; catalyzes first step in pathway of oxalate degradation that functions to protect yeast from inhibitory effects of oxalate; peroxisomal protein that binds mRNA; localizes to both peroxisomal peripheral membrane and matrix, expression is highly inducible by oleic acid; similar to E. coli long chain acyl-CoA synthetase	PCS60	1.014	0.000641942
AN8361	Ortholog of A. fumigatus Af293 : Afu2g00370, A. niger CBS 513.88 : An12g10280, A. oryzae RIB40 : AO090701000625, Aspergillus wentii : Aspwe1_0168024 and Aspergillus sydowii : Aspsy1_0049880	0	#N/A	#N/A	1.01426	2.4e-05
AN8755	Methylisocitrate lyase; predicted role in the glyoxylate shunt; mitochondrial localization signal predicted	mclA	2-methylisocitrate lyase of the mitochondrial matrix; functions in the methylcitrate cycle to catalyze the conversion of 2-methylisocitrate to succinate and pyruvate; ICL2 transcription is repressed by glucose and induced by ethanol	ICL2	1.01572	1.8e-10
AN1900	Has domain(s) with predicted zinc ion binding activity	0	#N/A	#N/A	1.01735	1.1e-25
AN6785	Ortholog of A. fumigatus Af293 : Afu7g06760, Neosartorya fischeri NRRL 181 : NFIA_028050, Aspergillus versicolor : Aspve1_0046596 and Aspergillus fumigatus A1163 : AFUB_092340	0	Phosphatidylinositol transfer protein; has a potential role in regulating lipid and fatty acid metabolism under heme-depleted conditions; interacts specifically with thioredoxin peroxidase; may have a role in oxidative stress resistance; protein abundance increases in response to DNA replication stress	CSR1	1.01742	0.00106574
AN4524	Has domain(s) with predicted DNA binding, chromatin binding activity	0	#N/A	#N/A	1.02243	0.0455372
AN11892	Ortholog(s) have 3'-tRNA processing endoribonuclease activity, role in tRNA 3'-trailer cleavage, endonucleolytic and mitochondrion, nucleus localization	0	#N/A	TRZ1	1.02385	9.16e-14
AN5136	Ortholog of A. fumigatus Af293 : Afu1g07360, A. niger CBS 513.88 : An07g09900, Aspergillus wentii : Aspwe1_0040941 and Aspergillus sydowii : Aspsy1_0047597	0	Non-essential protein of unknown function; required for transcriptional induction of the early meiotic-specific transcription factor IME1, also required for sporulation; contains twin cysteine-x9-cysteine motifs	EMI1	1.02709	0.0306055
AN7345	Protein with glucosidase activity, involved in degradation of glucans; predicted role in maltose metabolism	agdC	Glucosidase II catalytic subunit; required for normal cell wall synthesis; mutations in rot2 suppress tor2 mutations, and are synthetically lethal with rot1 mutations	ROT2	1.02972	8.06e-08
AN7038	Ortholog of A. fumigatus Af293 : Afu4g04090, A. niger CBS 513.88 : An14g00760, A. oryzae RIB40 : AO090206000113, Aspergillus wentii : Aspwe1_0613920 and Aspergillus sydowii : Aspsy1_0158081	0	#N/A	#N/A	1.03148	4.12e-06
AN4196	Has domain(s) with predicted ATP binding, protein tyrosine kinase activity and role in protein phosphorylation	ffkF	Serine/threonine protein kinase; inhibits the mitotic exit network (MEN) when the spindle position checkpoint is activated; localized asymmetrically to mother cell cortex, spindle pole body and bud neck; KIN4 has a paralog, FRK1, that arose from the whole genome duplication	KIN4	1.03238	0.0185608
AN1868	Putative glycerol dehydrogenase with a predicted role in glycerol metabolism; protein expressed at decreased levels in a hapX mutant versus wild-type	0	Alcohol dehydrogenase isoenzyme type IV; dimeric enzyme demonstrated to be zinc-dependent despite sequence similarity to iron-activated alcohol dehydrogenases; transcription is induced in response to zinc deficiency	ADH4	1.03347	0.0033072
AN3137	Has domain(s) with predicted DNA binding, zinc ion binding activity	0	#N/A	#N/A	1.03441	0.000552038
AN1664	Has domain(s) with predicted hydrolase activity	0	#N/A	AIM2	1.03679	0.0369596
AN5828	Has domain(s) with predicted heme binding activity	0	Cytochrome b2 (L-lactate cytochrome-c oxidoreductase); component of the mitochondrial intermembrane space, required for lactate utilization; expression is repressed by glucose and anaerobic conditions	CYB2	1.03783	8.11e-05
AN7744	Ortholog of A. fumigatus Af293 : Afu5g07870, A. oryzae RIB40 : AO090701000920, Aspergillus wentii : Aspwe1_0023621 and Aspergillus sydowii : Aspsy1_0152961	0	#N/A	#N/A	1.03856	0.0132719
AN6783	0	0	Putative purine-cytosine permease; very similar to Fcy2p but cannot substitute for its function	FCY21	1.04028	2.03e-06
AN3898	Ortholog of A. fumigatus Af293 : Afu3g14180, A. niger CBS 513.88 : An09g04380, A. oryzae RIB40 : AO090012000661 and Aspergillus wentii : Aspwe1_0038053	0	#N/A	#N/A	1.04504	4.02e-06
AN6325	Ortholog(s) have nucleotidase activity and role in pyrimidine nucleobase metabolic process	0	Pyrimidine nucleotidase; responsible for production of nicotinamide riboside and nicotinic acid riboside; overexpression suppresses the 6-AU sensitivity of transcription elongation factor S-II, as well as resistance to other pyrimidine derivatives; SDT1 has a paralog, PHM8, that arose from the whole genome duplication	SDT1	1.04594	6.03e-17
AN4083	Ortholog of A. fumigatus Af293 : Afu1g05590, A. niger CBS 513.88 : An18g04430, A. oryzae RIB40 : AO090009000382, Aspergillus wentii : Aspwe1_0169293 and Aspergillus sydowii : Aspsy1_0201498	0	#N/A	#N/A	1.0492	0.00533114
AN5907	Putative ribose-5-phosphate isomerase; intracellular, menadione stress-induced protein	0	#N/A	#N/A	1.05493	3.22e-13
AN3874	Putative alpha-1,4-galactosidase	aglF	#N/A	#N/A	1.05944	1.12e-05
AN0386	Ortholog of A. nidulans FGSC A4 : AN6727, AN5371, A. fumigatus Af293 : Afu1g01610, Afu4g01060, Afu6g03180, Afu7g05880 and A. niger CBS 513.88 : An04g08650, An07g02000	0	#N/A	#N/A	1.05973	0.00054012
AN3121	Ortholog of A. fumigatus Af293 : Afu3g12790, A. niger CBS 513.88 : An02g08810, Neosartorya fischeri NRRL 181 : NFIA_064510 and Aspergillus wentii : Aspwe1_0025248	0	#N/A	#N/A	1.06029	9.22e-07
AN4699	Ortholog of A. niger CBS 513.88 : An07g04660, A. oryzae RIB40 : AO090020000435, Aspergillus wentii : Aspwe1_0278331, Aspergillus versicolor : Aspve1_0053730 and Aspergillus clavatus NRRL 1 : ACLA_011760	0	#N/A	#N/A	1.06436	7.18e-06
AN8532	Predicted glycosylphosphatidylinositol (GPI)-anchored protein	0	#N/A	#N/A	1.06556	7.72e-09
AN10334	Has domain(s) with predicted sequence-specific DNA binding, sequence-specific DNA binding RNA polymerase II transcription factor activity, zinc ion binding activity and role in regulation of transcription, DNA-dependent	0	Homeodomain-containing protein and putative transcription factor; found associated with chromatin; target of SBF transcription factor; induced during meiosis and under cell-damaging conditions; TOS8 has a paralog, CUP9, that arose from the whole genome duplication	TOS8	1.06828	3.74e-14
AN2658	Ortholog of A. nidulans FGSC A4 : AN3530, A. fumigatus Af293 : Afu1g13760, Afu4g00490, Afu4g14350, A. niger CBS 513.88 : An09g01580 and A. oryzae RIB40 : AO090166000071	0	#N/A	#N/A	1.07099	1.94e-06
AN8262	Secretin-like G-protein coupled receptor	gprH	#N/A	#N/A	1.07118	0.00218167
AN2700	Ortholog of A. nidulans FGSC A4 : AN7942, AN7872, AN5510, AN3420, AN9050, AN8973, AN11222, AN10911, AN1749 and A. fumigatus Af293 : Afu1g12450, Afu2g00880, Afu2g17800, Afu2g17880, Afu5g14720, Afu7g06590	0	#N/A	#N/A	1.07553	4.29e-08
AN5547	Has domain(s) with predicted nucleotide binding, oxidoreductase activity and role in metabolic process	0	Peroxisomal 2,4-dienoyl-CoA reductase; auxiliary enzyme of fatty acid beta-oxidation; homodimeric enzyme required for growth and sporulation on petroselineate medium; expression induced during late sporulation and in the presence of oleate	SPS19	1.07788	0.000129682
AN9384	Putative cytochrome P450 alkane hydroxylase	CYP584E1	#N/A	YDR402C	1.07817	0.000133739
AN0557	Putative F-box protein	0	#N/A	#N/A	1.07859	1.82e-15
AN4382	Ortholog(s) have cytosol, nucleus localization	0	Putative kinase with similarity to the PRK/URK/PANK kinase subfamily; the PRK/URK/PANK subfamily of P-loop kinases is also known as phosphoribulokinase/uridine kinase/bacterial pantothenate kinase	YFH7	1.07864	3.63e-07
AN8932	TIM-barrel enzyme family protein; ortholog of A. fumigatus Afu1g10110	0	#N/A	#N/A	1.07911	6.14e-10
AN8074	Has domain(s) with predicted ubiquitin thiolesterase activity, zinc ion binding activity and role in ubiquitin-dependent protein catabolic process	0	Ubiquitin-specific protease involved in protein deubiquitination; catalytic activity regulated by an N-terminal TRAF-like domain and and C-terminal sequences; physically interacts with anaphase-promoting complex/cyclosome (APC/C) activator, Cdh1p; forms a complex with AAA peroxins Pex1p and Pex6p	UBP15	1.08132	2.12e-06
AN10757	0	0	3'-5' DNA helicase that has DNA strand annealing activity; helicase activity is stimulated by fork structure and 3'-tail length of substrates; belongs to the widely conserved RecQ family of proteins which are involved in maintaining genomic integrity; similar to the human RecQ4p implicated in Rothmund-Thomson syndrome (RTS)	HRQ1	1.09302	0.000137122
AN3641	Ortholog(s) have gluconokinase activity, role in D-gluconate metabolic process and cytosol, nucleus localization	gukA	Putative gluconokinase; sequence similarity to bacterial and human gluconokinase; green fluorescent protein (GFP)-fusion protein localizes to the cytoplasm; upregulated by deletion of the RNAP-II associated factor, PAF1	YDR248C	1.09855	0.0117092
AN12027	Non-essential protein of unknown function, similar to MvlA	ssmA	#N/A	#N/A	1.09872	7.23e-06
AN6754	Predicted glycosylphosphatidylinositol (GPI)-anchored protein	0	#N/A	#N/A	1.09999	5.12e-24
AN8478	Ortholog of A. fumigatus Af293 : Afu2g00870, A. oryzae RIB40 : AO090020000348, Neosartorya fischeri NRRL 181 : NFIA_099010, Aspergillus wentii : Aspwe1_0174900 and Aspergillus versicolor : Aspve1_0367643	0	#N/A	#N/A	1.10339	0.00197001
AN6473	Ortholog of A. fumigatus Af293 : Afu1g16430, Neosartorya fischeri NRRL 181 : NFIA_009010, Aspergillus versicolor : Aspve1_0315435 and Aspergillus fumigatus A1163 : AFUB_015770	0	#N/A	#N/A	1.10423	0.0446988
AN5262	Has domain(s) with predicted catalytic activity	0	#N/A	#N/A	1.10544	2.89e-05
AN11112	Has domain(s) with predicted DNA binding, sequence-specific DNA binding RNA polymerase II transcription factor activity, zinc ion binding activity and role in regulation of transcription, DNA-dependent, transcription, DNA-templated	0	#N/A	RSF2	1.10574	8.92e-05
AN3086	Ortholog of A. fumigatus Af293 : Afu3g12340, A. niger CBS 513.88 : An02g08040, Aspergillus wentii : Aspwe1_0370663, Aspergillus sydowii : Aspsy1_0087243 and Aspergillus terreus NIH2624 : ATET_04155	0	#N/A	#N/A	1.10601	5.94e-05
AN3439	Ortholog(s) have role in transport and endoplasmic reticulum, integral to Golgi membrane localization	0	#N/A	GMH1	1.10659	0.00223549
AN10060	Putative alpha-amylase; glycogen debranching enzyme	0	Glycogen debranching enzyme; contains glucanotranferase and alpha-1,6-amyloglucosidase activities; required for glycogen degradation; phosphorylated in mitochondria; activity is inhibited by Igd1p; protein abundance increases in response to DNA replication stress	GDB1	1.10748	6.4e-06
AN5315	Ortholog of A. nidulans FGSC A4 : AN7859, A. niger CBS 513.88 : An01g01450, A. oryzae RIB40 : AO090001000269, Neosartorya fischeri NRRL 181 : NFIA_044920 and Aspergillus wentii : Aspwe1_0166871	0	#N/A	#N/A	1.10759	0.0119296
AN10771	Ortholog(s) have cytosol, nucleus localization	0	Protein involved in threonylcarbamoyl adenosine biosynthesis; Sua5p and Qri7p are necessary and sufficient for RNA t6A modification in vitro; null mutant lacks N6-threonylcarbamoyl adenosine (t6A) modification in the anticodon loop of ANN-decoding tRNA; member of conserved YrdC/Sua5 family; binds single-stranded telomeric DNA and null mutant has abnormal telomere length	SUA5	1.11121	2.35e-50
AN10638	Ortholog(s) have role in hyphal growth	0	Zinc cluster protein proposed to be a transcriptional regulator; regulator involved in the stress response; null mutants have a respiratory deficiency, calcofluor white sensitivity and slightly increased cycloheximide resistance	ASG1	1.11318	1.39e-08
AN2017	Putative alpha-glucosidase with a predicted role in maltose metabolism; transcriptionally induced by isomaltose	agdA	Glucosidase II catalytic subunit; required for normal cell wall synthesis; mutations in rot2 suppress tor2 mutations, and are synthetically lethal with rot1 mutations	ROT2	1.11613	0.000128905
AN1006	Nitrate reductase (NADPH) with a predicted role in nitrogen metabolism; transcript stabilized by intracellular nitrate, destabilized by glutamine; predicted NirA binding site in promoter; hypoxia downregulated	niaD	Microsomal cytochrome b reductase; not essential for viability; also detected in mitochondria; mutation in conserved NADH binding domain of the human ortholog results in type I methemoglobinemia	CBR1	1.11622	2.92e-07
AN8123	Putative fructosyl amino acid oxidase, catalyzes oxidative deglycation of glycated amines (Amadori compounds); induction of expression by fructosyl amines depends in veA gene	faoA	#N/A	#N/A	1.11927	0.0134826
AN10903	Ortholog(s) have guanine deaminase activity and cytosol localization	0	Guanine deaminase; a catabolic enzyme of the guanine salvage pathway producing xanthine and ammonia from guanine; activity is low in exponentially-growing cultures but expression is increased in post-diauxic and stationary-phase cultures	GUD1	1.12263	0.00559852
AN0933	Putative transglycosidase with a predicted role in glucan processing; predicted glycosyl phosphatidylinositol (GPI)-anchor	crhC	Chitin transglycosylase; functions in the transfer of chitin to beta(1-6) and beta(1-3) glucans in the cell wall; similar and functionally redundant to Utr2; localizes to sites of polarized growth; expression induced by cell wall stress	CRH1	1.1227	4.4e-10
AN3836	Has domain(s) with predicted substrate-specific transmembrane transporter activity, role in transmembrane transport and integral to membrane localization	0	High-affinity maltose transporter (alpha-glucoside transporter); inducible; encoded in the MAL1 complex locus; broad substrate specificity that includes maltotriose; required for isomaltose utilization	MAL11	1.12422	1.26e-06
AN0356	Ortholog of A. fumigatus Af293 : Afu1g02080, A. niger CBS 513.88 : An01g06170, A. oryzae RIB40 : AO090005000887, Aspergillus wentii : Aspwe1_0098094 and Aspergillus sydowii : Aspsy1_0085975	0	#N/A	#N/A	1.12755	1.14e-07
AN7193	Putative NADPH-dependent glycerol dehydrogenase with a predicted role in carbohydrate metabolism; transcript upregulated by growth in glycerol, by growth on xylose and after exposure to farnesol	0	NADPH-dependent aldo-keto reductase; reduces multiple substrates including 2-methylbutyraldehyde and D,L-glyceraldehyde, expression is induced by osmotic and oxidative stress; functionally redundant with other aldo-keto reductases; protein abundance increases in response to DNA replication stress; YPR1 has a paralog, GCY1, that arose from the whole genome duplication	YPR1	1.12904	4.35e-05
AN7727	Ortholog of A. fumigatus Af293 : Afu5g07980, Afu5g14920, A. niger CBS 513.88 : An03g03960, A. oryzae RIB40 : AO090701000712, Aspergillus wentii : Aspwe1_0271934 and Aspergillus sydowii : Aspsy1_0032303	0	Putative protein of unknown function; non-essential gene; expression is strongly induced by alpha factor	YDR124W	1.12974	2.26e-05
AN4013	Has domain(s) with predicted DNA binding, zinc ion binding activity, role in transcription, DNA-templated and nucleus localization	0	Transcriptional activator; activated in stress conditions, which results in translocation from cytoplasm to nucleus; transported back to cytoplasm once stress is removed; binds DNA at stress response elements of responsive genes, inducing gene expression; relative distribution to nucleus increases upon DNA replication stress; MSN2 has a paralog, MSN4, that arose from the whole genome duplication	MSN2	1.13265	0.000895075
AN7052	Ortholog(s) have mitochondrion localization	0	#N/A	#N/A	1.13283	7.63e-16
AN4645	Protein of unknown function	0	#N/A	#N/A	1.13844	6.22e-08
AN0554	Aldehyde dehydrogenase; possible roles in beta-alanine, acetate, acetaldehyde and ethanol metabolism, methylglyoxal bypass, penicillin biosynthesis; menadione stress-decreased; carbon starvation autophagy-induced; hypoxia upregulated	aldA	Mitochondrial aldehyde dehydrogenase; required for growth on ethanol and conversion of acetaldehyde to acetate; phosphorylated; activity is K+ dependent; utilizes NADP+ or NAD+ equally as coenzymes; expression is glucose repressed; can substitute for cytosolic NADP-dependent aldehyde dehydrogenase when directed to the cytosol	ALD4	1.14313	5.05e-08
AN7271	Protein of unknown function	0	#N/A	#N/A	1.1436	0.00205836
AN11858	Ortholog of A. fumigatus Af293 : Afu2g13970, A. oryzae RIB40 : AO090026000164, Neosartorya fischeri NRRL 181 : NFIA_089160 and Aspergillus wentii : Aspwe1_0119587	0	#N/A	#N/A	1.14482	5.99e-22
AN0969	Putative GNAT-type acetyltransferase	ngn17	#N/A	#N/A	1.1451	3.25e-05
AN3829	Putative succinate-semialdehyde dehydrogenase [NAD(P)+] with a predicted role in 4-aminobutyrate (GABA) shunt	0	Succinate semialdehyde dehydrogenase; involved in the utilization of gamma-aminobutyrate (GABA) as a nitrogen source; part of the 4-aminobutyrate and glutamate degradation pathways; localized to the cytoplasm	UGA2	1.14656	5.64e-20
AN0700	Ortholog(s) have fungal-type vacuole membrane localization	0	Putative protein of unknown function; predicted member of the oligopeptide transporter (OPT) family of membrane transporters	YGL114W	1.15048	7.72e-09
AN10486	Putative nonribosomal peptide synthetase (NRPS)-like enzyme	0	Alpha aminoadipate reductase; catalyzes the reduction of alpha-aminoadipate to alpha-aminoadipate 6-semialdehyde, which is the fifth step in biosynthesis of lysine; activation requires posttranslational phosphopantetheinylation by Lys5p	LYS2	1.15568	4.64e-06
AN0701	Has domain(s) with predicted NAD binding, oxidoreductase activity, acting on the CH-OH group of donors, NAD or NADP as acceptor activity and role in oxidation-reduction process	0	3-phosphoglycerate dehydrogenase; catalyzes the first step in serine and glycine biosynthesis; SER3 has a paralog, SER33, that arose from the whole genome duplication	SER3	1.15853	4.59e-12
AN1014	Peroxisomal long-chain acyl-CoA transporter; locus contains the conserved upstream open reading frame (uORF) AN1014-uORF	0	#N/A	PXA2	1.16204	9.18e-06
AN6286	Ortholog(s) have cytoplasm localization	0	Putative protein of unknown function; green fluorescent protein (GFP)-fusion protein localizes to the cytoplasm; YMR196W is not an essential gene	YMR196W	1.16711	2.09e-09
AN1543	Putative succinate dehydrogenase	0	#N/A	OSM1	1.16794	0.000146275
AN8010	Putative glycogen (starch) synthase with a predicted role in glycogen biosynthesis	0	Glycogen synthase; expression induced by glucose limitation, nitrogen starvation, environmental stress, and entry into stationary phase; GSY1 has a paralog, GSY2, that arose from the whole genome duplication; relocalizes from nucleus to cytoplasmic foci upon DNA replication stress	GSY1	1.16914	1.3e-15
AN8496	Has domain(s) with predicted metal ion binding activity	0	#N/A	#N/A	1.17349	0.00166233
AN8531	Ortholog(s) have trans-aconitate 3-methyltransferase activity and cytosol localization	0	Trans-aconitate methyltransferase; cytosolic enzyme that catalyzes the methyl esterification of 3-isopropylmalate, an intermediate of the leucine biosynthetic pathway, and trans-aconitate, which inhibits the citric acid cycle	TMT1	1.17771	0.00116746
AN1797	Ortholog(s) have fructose transmembrane transporter activity, glucose transmembrane transporter activity, mannose transmembrane transporter activity	0	Plasma membrane low glucose sensor, regulates glucose transport; contains 12 predicted transmembrane segments and a long C-terminal tail required for induction of hexose transporters; also senses fructose and mannose; SNF3 has a paralog, RGT2, that arose from the whole genome duplication	SNF3	1.18478	0.0257129
AN3591	Protein with similarity to bacterial propionyl-CoA-yielding methylmalonate semialdehyde dehydrogenase; may be involved in isoleucine and valine catabolism	0	Cytoplasmic aldehyde dehydrogenase; involved in ethanol oxidation and beta-alanine biosynthesis; uses NAD+ as the preferred coenzyme; expression is stress induced and glucose repressed; very similar to Ald3p	ALD2	1.18669	4.81e-05
AN0904	Ortholog of A. fumigatus Af293 : Afu1g15700, A. niger CBS 513.88 : An01g14040, A. oryzae RIB40 : AO090005001136, Aspergillus wentii : Aspwe1_0027549 and Aspergillus sydowii : Aspsy1_0141245	0	#N/A	#N/A	1.1921	7.75e-14
AN3425	Ortholog(s) have cytosol localization	0	#N/A	#N/A	1.19408	4.06e-15
AN3310	Predicted glycosylphosphatidylinositol (GPI)-anchored protein	0	#N/A	#N/A	1.1942	0.00160887
AN0423	Putative D-xylose reductase with a predicted role in carbohydrate metabolism; transcriptionally induced by growth on xylose	0	Aldose reductase; involved in methylglyoxal, d-xylose, arabinose, and galactose metabolism; stress induced (osmotic, ionic, oxidative, heat shock, starvation and heavy metals); regulated by the HOG pathway; protein abundance increases in response to DNA replication stress	GRE3	1.20169	1.26e-09
AN4837	Has domain(s) with predicted DNA binding, sequence-specific DNA binding RNA polymerase II transcription factor activity, zinc ion binding activity and role in regulation of transcription, DNA-dependent, transcription, DNA-templated	0	Transcriptional activator; binds specific gene recruitment sequences and is required for DNA zip code-mediated targeting of genes to nuclear periphery; regulates proline utilization genes, constitutively binds PUT1 and PUT2 promoters as a dimer, undergoes conformational change to form active state; binds other promoters only under activating conditions; differentially phosphorylated in presence o…	PUT3	1.20402	4.87e-06
AN1699	Putative acyl-coA dehydrogenase; expression upregulated after exposure to farnesol	0	Cytochrome b5; involved in the sterol and lipid biosynthesis pathways; acts as an electron donor to support sterol C5-6 desaturation	CYB5	1.20702	0.00010425
AN2659	Predicted glycosylphosphatidylinositol (GPI)-anchored protein	0	#N/A	#N/A	1.20749	1.3e-05
AN6794	Ortholog of Aspergillus glaucus : Aspgl1_0053875 and Neosartorya fischeri NRRL 181 : NFIA_007460	0	#N/A	#N/A	1.20938	1.03e-08
AN2815	Putative mannitol 2-dehydrogenase with a predicted role in mannose/mannitol, fructose, and sorbose/sorbitol metabolism	0	Putative mannitol dehydrogenase; deletion suppressor of mpt5 mutation; DSF1 has a paralog, YNR073C, that arose from a segmental duplication	DSF1	1.21	1.77e-06
AN2954	Ortholog of A. fumigatus Af293 : Afu3g07870, A. niger CBS 513.88 : An02g11390, A. oryzae RIB40 : AO090005001484, Aspergillus wentii : Aspwe1_0029219 and Aspergillus sydowii : Aspsy1_0042610	0	#N/A	#N/A	1.21598	0.000199794
AN4845	Protein of unknown function	0	#N/A	#N/A	1.22402	6.64e-43
AN10357	Ortholog of A. fumigatus Af293 : Afu3g13810, A. niger CBS 513.88 : An02g09500, A. oryzae RIB40 : AO090012000774, Neosartorya fischeri NRRL 181 : NFIA_063450 and Aspergillus wentii : Aspwe1_0170040	0	#N/A	#N/A	1.22723	1.59e-07
AN0207	Ortholog of A. niger CBS 513.88 : An18g01950, A. oryzae RIB40 : AO090026000748, Aspergillus wentii : Aspwe1_0182037 and Aspergillus versicolor : Aspve1_0120084, Aspve1_0887697	0	#N/A	#N/A	1.23096	0.000653635
AN10356	Ortholog of A. nidulans FGSC A4 : AN0435, A. fumigatus Af293 : Afu1g04510, Afu3g13080, A. niger CBS 513.88 : An01g03600 and A. oryzae RIB40 : AO090003000870, AO090012000821	0	#N/A	#N/A	1.23167	1e-05
AN5885	Catalytic subunit of alpha-1,3 glucan synthase complex; plays a minor role in alpha-1,3 glucan synthesis compared to AgsB; locus contains the conserved upstream open reading frame (uORF) AN5885-uORF	agsA	#N/A	#N/A	1.2322	2.07e-06
AN6518	Has domain(s) with predicted hydrolase activity, acting on carbon-nitrogen (but not peptide) bonds activity and role in carbohydrate metabolic process	0	#N/A	#N/A	1.23631	0.00133806
AN3286	Ortholog of A. nidulans FGSC A4 : AN10390, A. fumigatus Af293 : Afu4g01280, Afu5g00830, A. niger CBS 513.88 : An12g00980, An11g04090, An06g00150 and A. oryzae RIB40 : AO090138000050, AO090010000179	0	#N/A	#N/A	1.23765	1.36e-07
AN1640	Ortholog of Neosartorya fischeri NRRL 181 : NFIA_028180, Aspergillus versicolor : Aspve1_0122087 and Aspergillus sydowii : Aspsy1_0135110, Aspsy1_0638682	0	#N/A	#N/A	1.2404	3.59e-08
AN1500	Has domain(s) with predicted nucleic acid binding activity	0	Transcription factor required for septum destruction after cytokinesis; phosphorylation by Cbk1p blocks nuclear exit during M/G1 transition, causing localization to daughter cell nuclei, and also increases Ace2p activity; phosphorylation by Cdc28p and Pho85p prevents nuclear import during cell cycle phases other than cytokinesis; part of RAM network that regulates cellular polarity and morphogene…	ACE2	1.24406	0.000130377
AN7183	Protein of unknown function; transcript upregulated by nitrate limitation	0	#N/A	#N/A	1.24748	0.0311596
AN1502	Extracellular N-acetyl-beta-glucosaminidase with a predicted role in chitin hydrolysis	nagA	#N/A	#N/A	1.2483	4.33e-06
AN0460	Putative F-box protein	0	#N/A	#N/A	1.25196	0.000748679
AN8777	Acetamidase, produces ammonium and acetate from acetamide, allowing utilization of acetamide as sole carbon or nitrogen source; transcript induced under low nitrogen conditions	amdS	Putative amidase	AMD2	1.25739	0.00060113
AN6338	Putative aromatic-amino-acid transaminase with a predicted role in aromatic amino acid biosynthesis	0	Aromatic aminotransferase I; expression is regulated by general control of amino acid biosynthesis	ARO8	1.26373	1.41e-17
AN5134	Glutamate synthase, NAD(+)-dependent (GOGAT) with a predicted role in glutamate and glutamine metabolism; required for ammonium uptake in the absence of NADP-glutamate dehydrogenase GdhA; transcript upregulated by nitrate limitation	gltA	NAD(+)-dependent glutamate synthase (GOGAT); synthesizes glutamate from glutamine and alpha-ketoglutarate; with Gln1p, forms the secondary pathway for glutamate biosynthesis from ammonia; expression regulated by nitrogen source; assembles into filaments as cells approach stationary phase and under cytosolic acidification and starvation conditions	GLT1	1.26386	8.81e-05
AN8790	Putative D-xylulokinase with a predicted role in xylulose metabolism; transcriptionally induced by growth on xylose	0	Xylulokinase; converts D-xylulose and ATP to xylulose 5-phosphate and ADP; rate limiting step in fermentation of xylulose; required for xylose fermentation by recombinant S. cerevisiae strains	XKS1	1.26887	2.47e-09
AN2227	Putative beta-glucosidase with a predicted role in degradation of glucans	bglI	#N/A	#N/A	1.26992	1.97e-05
AN4462	Putative pyruvate carboxylase or glutathione synthase	pycA	Pyruvate carboxylase isoform; cytoplasmic enzyme that converts pyruvate to oxaloacetate; differentially regulated than isoform Pyc1p; mutations in the human homolog are associated with lactic acidosis; PYC2 has a paralog, PYC1, that arose from the whole genome duplication	PYC2	1.2706	4.64e-07
AN9138	Putative amidase/acetamidase	0	Putative amidase	AMD2	1.27139	5.08e-07
AN5669	Putative succinyl-CoA:3-ketoacid-coenzyme A transferase	0	#N/A	#N/A	1.27568	1.31e-14
AN2637	Ortholog of A. fumigatus Af293 : Afu2g13650, A. oryzae RIB40 : AO090001000291, AO090005001139, AO090026000243, Aspergillus wentii : Aspwe1_0045467 and Aspergillus sydowii : Aspsy1_0035381, Aspsy1_0047966	0	#N/A	#N/A	1.27898	0.00103535
AN2314	Putative 1,4-alpha-glucan branching enzyme with a predicted role in starch metabolism	0	Glycogen branching enzyme, involved in glycogen accumulation; green fluorescent protein (GFP)-fusion protein localizes to the cytoplasm in a punctate pattern; relocalizes from nucleus to cytoplasmic foci upon DNA replication stress	GLC3	1.28076	1.27e-25
AN0364	Has domain(s) with predicted sequence-specific DNA binding RNA polymerase II transcription factor activity, zinc ion binding activity, role in regulation of transcription, DNA-dependent and nucleus localization	0	Sterol regulatory element binding protein; induces transcription of sterol biosynthetic genes and of DAN/TIR gene products; relocates from intracellular membranes to perinuclear foci on sterol depletion; UPC2 has a paralog, ECM22, that arose from the whole genome duplication	UPC2	1.2811	4.55e-13
AN5140	Has domain(s) with predicted role in transmembrane transport and integral to membrane localization	0	Vacuolar membrane protein of unknown function; member of the multidrug resistance family; YCR023C is not an essential gene	YCR023C	1.2855	9.74e-11
AN3820	Protein of unknown function	0	#N/A	#N/A	1.28597	0.00432634
AN9003	Has domain(s) with predicted zinc ion binding activity	0	Subunit of the Set3 complex; complex is a meiotic-specific repressor of sporulation specific genes that contains deacetylase activity; potential Cdc28p substrate	HOS4	1.28833	5.86e-14
AN4294	Ortholog(s) have mitochondrion localization	0	#N/A	#N/A	1.28836	5.06e-23
AN4348	Ortholog of A. fumigatus Af293 : Afu7g00760, Neosartorya fischeri NRRL 181 : NFIA_113420, Aspergillus wentii : Aspwe1_0044898, Aspwe1_0655650 and Aspergillus versicolor : Aspve1_0085199	0	#N/A	#N/A	1.29049	6.43e-14
AN6088	Predicted metal ion transmembrane transporter; upregulated in A. oryzae and A. nidulans under hypoxic growth conditions	0	#N/A	#N/A	1.29068	2.94e-09
AN10544	Has domain(s) with predicted 3-dehydroquinate dehydratase activity	0	Pentafunctional arom protein; catalyzes steps 2 through 6 in the biosynthesis of chorismate, which is a precursor to aromatic amino acids	ARO1	1.29801	4.4e-05
AN7590	Putative reductase with a predicted role in carbohydrate metabolism; mannitol 2-dehydrogenase; intracellular, menadione stress-induced protein; HapX-regulated; protein induced by farnesol	0	Peroxisomal 2,4-dienoyl-CoA reductase; auxiliary enzyme of fatty acid beta-oxidation; homodimeric enzyme required for growth and sporulation on petroselineate medium; expression induced during late sporulation and in the presence of oleate	SPS19	1.30335	5.27e-11
AN0279	Putative transcription factor involved in regulation of asexual and sexual development and in response to nitrogen starvation; contains a myb-like DNA-binding domain	flbD	Myb-related transcription factor; involved in regulating basal and induced expression of genes of the purine and histidine biosynthesis pathways; also involved in regulation of meiotic recombination at specific genes	BAS1	1.30552	6.07e-05
AN8767	Ortholog of A. fumigatus Af293 : Afu3g02830, Afu8g02140, A. niger CBS 513.88 : An10g00890, An04g07720, An02g09440 and A. oryzae RIB40 : AO090011000172, AO090023000667	0	Subunit of the Set3 complex; complex is a meiotic-specific repressor of sporulation specific genes that contains deacetylase activity; potential Cdc28p substrate	HOS4	1.31023	8.71e-13
AN4217	Putative dehydratase with a predicted role in glycine, serine, and threonine metabolism	0	Catabolic L-serine (L-threonine) deaminase; catalyzes the degradation of both L-serine and L-threonine; required to use serine or threonine as the sole nitrogen source, transcriptionally induced by serine and threonine	CHA1	1.31638	3.56e-40
AN6768	Has domain(s) with predicted ATP binding, protein serine/threonine kinase activity and role in protein phosphorylation	ffkI	Cyclin-dependent kinase; has ten cyclin partners; involved in regulating the cellular response to nutrient levels and environmental conditions and progression through the cell cycle	PHO85	1.32001	1.21e-21
AN4822	Putative tartrate dehydrogenase with a predicted role in tartrate (four-carbon) metabolism	0	Homo-isocitrate dehydrogenase; an NAD-linked mitochondrial enzyme required for the fourth step in the biosynthesis of lysine, in which homo-isocitrate is oxidatively decarboxylated to alpha-ketoadipate	LYS12	1.32396	5.8e-06
AN6471	Predicted glycosylphosphatidylinositol (GPI)-anchored protein	0	#N/A	#N/A	1.32719	5.86e-07
AN4595	Putative nuclear pore complex protein with homology to Saccharomyces cerevisiae Nup42p; localizes to the nuclear periphery during interphase and disperses throughout the cell during mitosis	nup42	FG-nucleoporin component of central core of the nuclear pore complex; also part of the nuclear pore complex (NPC) cytoplasmic filaments; contributes directly to nucleocytoplasmic transport; regulates ADP release from the ATP-dependent RNA helicase Dbp5p; forms a stable association with Nup82p, Gle2p and two other FG-nucleoporins (Nsp1p and Nup116p)	NUP159	1.34145	1.48e-22
AN1563	Has domain(s) with predicted cofactor binding, nucleotide binding, oxidoreductase activity, acting on the CH-OH group of donors, NAD or NADP as acceptor activity and role in oxidation-reduction process	0	3-phosphoglycerate dehydrogenase; catalyzes the first step in serine and glycine biosynthesis; SER3 has a paralog, SER33, that arose from the whole genome duplication	SER3	1.34541	1.2e-08
AN2064	Putative nonribosomal peptide synthase (NRPS)-like enzyme	0	#N/A	#N/A	1.34744	0.00559682
AN4058	Putative dihydroxy acid dehydratase with a predicted role in branched-chain amino acid biosynthesis	0	Dihydroxyacid dehydratase; catalyzes third step in the common pathway leading to biosynthesis of branched-chain amino acids	ILV3	1.34843	1.88e-05
AN6909	Putative bestrophin-like protein; similar to plasma membrane anion channels	BEST2	#N/A	#N/A	1.35184	1.51e-13
AN0581	Ortholog(s) have role in S-adenosylmethionine biosynthetic process and fungal-type vacuole membrane localization	0	Member of the multi-drug and toxin extrusion (MATE) family; the MATE family is part of the multidrug/oligosaccharidyl-lipid/polysaccharide (MOP) exporter superfamily; overproduction confers ethionine resistance and accumulation of S-adenosylmethionine	ERC1	1.3545	1.18e-20
AN0593	Putative dehydrogenase; expression reduced after exposure to farnesol	0	#N/A	#N/A	1.36128	4.63e-22
AN1857	Putative kynureninase with a predicted role in aromatic amino acid biosynthesis	0	Kynureninase; required for the de novo biosynthesis of NAD from tryptophan via kynurenine; expression regulated by Hst1p	BNA5	1.36355	1.19e-15
AN2760	Ortholog of A. fumigatus Af293 : Afu3g06020, A. niger CBS 513.88 : An11g10520, A. oryzae RIB40 : AO090020000072, Aspergillus wentii : Aspwe1_0052504 and Aspergillus sydowii : Aspsy1_0056680	0	#N/A	#N/A	1.36444	3.67e-05
AN8635	Has domain(s) with predicted hydrolase activity	0	#N/A	#N/A	1.36516	0.000309132
AN1673	Ortholog(s) have 3-deoxy-7-phosphoheptulonate synthase activity	0	#N/A	#N/A	1.37634	9.42e-15
AN6535	Transcript induced in response to calcium dichloride in a CrzA-dependent manner	0	#N/A	#N/A	1.3776	1.29e-07
AN0051	Putative dioxygenase	0	#N/A	#N/A	1.3788	2.06e-06
AN3083	Has domain(s) with predicted UDP-N-acetylmuramate dehydrogenase activity, flavin adenine dinucleotide binding activity and role in oxidation-reduction process	0	#N/A	#N/A	1.38099	3.26e-07
AN5986	Putative reductase with a predicted role in carbohydrate metabolism	0	Glycerol dehydrogenase; involved in an alternative pathway for glycerol catabolism used under microaerobic conditions; also has mRNA binding activity; member of the aldo-keto reductase (AKR) family; protein abundance increases in response to DNA replication stress; GCY1 has a paralog, YPR1, that arose from the whole genome duplication	GCY1	1.38456	6.16e-09
AN5877	Putative fatty acyl-CoA synthetase	fatB	Very long chain fatty acyl-CoA synthetase and fatty acid transporter; activates imported fatty acids with a preference for very long lengths (C20-C26); has a separate function in the transport of long chain fatty acids	FAT1	1.39182	3.88e-09
AN2796	Predicted LINE transposon-related ORF	0	#N/A	#N/A	1.39526	0.000270653
AN10166	Ortholog of A. fumigatus Af293 : Afu1g11900/gprG, A. niger CBS 513.88 : An08g04110, A. oryzae RIB40 : AO090001000374/gprG and Aspergillus wentii : Aspwe1_0027952	0	Putative vacuolar membrane transporter for cationic amino acids; likely contributes to amino acid homeostasis by exporting cationic amino acids from the vacuole; member of the PQ-loop family, with seven transmembrane domains; mutant phenotype is functionally complemented by rat PQLC2 vacuolar transporter	YDR352W	1.39561	0.000126819
AN7594	DUF636 domain-containing protein; intracellular, menadione stress-induced protein; protein levels decrease in response to farnesol	0	#N/A	#N/A	1.39723	1.63e-16
AN4848	Ortholog of A. niger CBS 513.88 : An18g00170, A. oryzae RIB40 : AO090003001413, Aspergillus wentii : Aspwe1_0044821, Aspwe1_0142113 and Aspergillus versicolor : Aspve1_0178335	0	#N/A	#N/A	1.39921	8.24e-16
AN4241	Has domain(s) with predicted role in transmembrane transport and integral to membrane localization	0	Polyamine transporter of the major facilitator superfamily; member of the 12-spanner drug:H(+) antiporter DHA1 family; recognizes spermine, putrescine, and spermidine; catalyzes uptake of polyamines at alkaline pH and excretion at acidic pH; during oxidative stress exports spermine, spermidine from the cell, which controls timing of expression of stress-responsive genes; phosphorylation enhances …	TPO1	1.40399	1.41e-06
AN10964	Has domain(s) with predicted methyltransferase activity and role in metabolic process	0	#N/A	#N/A	1.40718	1.75e-14
AN0245	Putative glucanase with a predicted role beta-glucan hydrolysis	0	#N/A	#N/A	1.4103	1.36e-10
AN7762	Has domain(s) with predicted catalytic activity and role in RNA processing	0	#N/A	#N/A	1.41075	3.19e-06
AN9168	Ortholog(s) have solute:hydrogen symporter activity, role in glycerol transport, transmembrane transport and plasma membrane localization	0	Glycerol proton symporter of the plasma membrane; subject to glucose-induced inactivation, strongly but transiently induced when cells are subjected to osmotic shock	STL1	1.41287	0.000150612
AN12088	Ortholog of A. nidulans FGSC A4 : AN0027, A. fumigatus Af293 : Afu2g09400, A. niger CBS 513.88 : An12g05000 and A. oryzae RIB40 : AO090011000294, AO090026000051, AO090011000747, AO090011000330	0	#N/A	#N/A	1.41901	3.72e-19
AN7635	Transcript induced by exposure of A. nidulans to bafilomycin B1	binA	#N/A	#N/A	1.42278	1.2e-11
AN7363	Has domain(s) with predicted catalytic activity and role in nucleoside metabolic process	0	#N/A	#N/A	1.42637	7.39e-07
AN0824	Putative mitochondrial acyl-coA dehydrogenase involved in short-chain fatty acid beta-oxidation; required for growth on short-chain fatty acids	scdA	#N/A	#N/A	1.42662	2.74e-17
AN4409	Ornithine carbamoyltransferase of the arginine biosynthesis pathway; catalyzes a step in the biosynthesis of arginine precursor ornithine; mutants show reduced rate of DNA damage repair; protein abundance decreased by menadione	argB	#N/A	ARG3	1.42965	1.24e-10
AN12461	Ortholog of A. fumigatus Af293 : Afu1g05670, A. niger CBS 513.88 : An18g03360, A. oryzae RIB40 : AO090009000369 and Aspergillus wentii : Aspwe1_0169284	0	#N/A	#N/A	1.44171	6.33e-07
AN10199	Ortholog of Aspergillus versicolor : Aspve1_0037245 and Aspergillus sydowii : Aspsy1_0028755	0	#N/A	#N/A	1.44808	5.65e-07
AN2107	Has domain(s) with predicted GTP binding, GTPase activity	0	#N/A	#N/A	1.45311	2.27e-07
AN9451	Protein of unknown function; overexpression confers the "fluffy" phenotype; transcript is induced by nitrate	oefB	#N/A	#N/A	1.45446	8.35e-10
AN0382	Has domain(s) with predicted role in transmembrane transport and integral to membrane localization	0	#N/A	MCH2	1.45937	4.53e-17
AN10602	Has domain(s) with predicted oxidoreductase activity, acting on the aldehyde or oxo group of donors, NAD or NADP as acceptor activity and role in oxidation-reduction process	0	Mitochondrial aldehyde dehydrogenase; required for growth on ethanol and conversion of acetaldehyde to acetate; phosphorylated; activity is K+ dependent; utilizes NADP+ or NAD+ equally as coenzymes; expression is glucose repressed; can substitute for cytosolic NADP-dependent aldehyde dehydrogenase when directed to the cytosol	ALD4	1.46372	8.61e-05
AN4687	Beta subunit of 3-methylcrotonyl-CoA carboxylase, involved in leucine degradation	mccB	#N/A	#N/A	1.46437	2.96e-08
AN1781	Has domain(s) with predicted FMN binding, oxidoreductase activity and role in oxidation-reduction process	0	#N/A	#N/A	1.46563	2.9e-05
AN4874	Ortholog(s) have endoribonuclease activity, role in RNA catabolic process, apoptotic process, cell morphogenesis and cytosol, extracellular region, vacuole localization	0	Vacuolar RNase of the T(2) family; relocalizes to the cytosol where it cleaves tRNAs upon oxidative or stationary phase stress; promotes apoptosis under stress conditions and this function is independent of its catalytic activity	RNY1	1.47226	6.55e-23
AN1438	Ortholog of A. fumigatus Af293 : Afu8g04290, Aspergillus fumigatus A1163 : AFUB_083260 and Aspergillus sydowii : Aspsy1_0142928	0	#N/A	#N/A	1.47802	2.97e-26
AN2018	Putative alpha-amylase with a predicted role in starch metabolism	amyA	#N/A	IMA5	1.48059	2.45e-05
AN3916	Putative glycerol kinase with a predicted role in glycerol metabolism	0	Glycerol kinase; converts glycerol to glycerol-3-phosphate; glucose repression of expression is mediated by Adr1p and Ino2p-Ino4p; derepression of expression on non-fermentable carbon sources is mediated by Opi1p and Rsf1p	GUT1	1.4829	4.41e-06
AN4201	Putative acyl-CoA synthetase/AMP-binding domain protein	0	Oxalyl-CoA synthetase; capable of catalyzing conversion of oxalate to oxalyl-CoA; catalyzes first step in pathway of oxalate degradation that functions to protect yeast from inhibitory effects of oxalate; peroxisomal protein that binds mRNA; localizes to both peroxisomal peripheral membrane and matrix, expression is highly inducible by oleic acid; similar to E. coli long chain acyl-CoA synthetase	PCS60	1.48661	0.000151048
AN2527	Has domain(s) with predicted oxidoreductase activity, acting on paired donors, with incorporation or reduction of molecular oxygen, 2-oxoglutarate as one donor, and incorporation of one atom each of oxygen into both donors activity	0	#N/A	#N/A	1.49893	2.53e-15
AN0787	Putative mannosyl-oligosaccharide 1,2-alpha-mannosidase with a predicted role in mannose polymer metabolism	mns1B	#N/A	MNS1	1.4993	7.65e-11
AN2102	Putative GNAT-type acetyltransferase	ngn2	Putative histone acetylase with a role in transcriptional silencing; sequence-specific activator of histone genes, binds specifically and cooperatively to pairs of UAS elements in core histone promoters, functions at or near the TATA box	SPT10	1.5006	5.42e-05
AN6412	Has domain(s) with predicted transporter activity, role in transmembrane transport and integral to membrane, plasma membrane localization	0	#N/A	#N/A	1.50147	0.000135323
AN2701	Ortholog(s) have role in conidiophore development, hyphal growth, sporocarp development involved in sexual reproduction, syncytium formation by plasma membrane fusion	0	#N/A	#N/A	1.50475	3.21e-09
AN7944	Putative GNAT-type acetyltransferase; expression upregulated after exposure to farnesol	ngn3	#N/A	#N/A	1.50495	9.59e-07
AN1719	Ortholog of A. fumigatus Af293 : Afu4g08370, A. niger CBS 513.88 : An04g03180, A. oryzae RIB40 : AO090701000366 and Aspergillus wentii : Aspwe1_0102057, Aspwe1_0436878	0	#N/A	#N/A	1.50713	6.68e-09
AN7798	Ortholog of A. nidulans FGSC A4 : AN6764, AN2660, A. fumigatus Af293 : Afu8g01960 and A. niger CBS 513.88 : An15g04120, An11g05430, An01g12050, An11g03480, An01g01140	0	#N/A	#N/A	1.50972	3.21e-09
AN1124	Ortholog of A. fumigatus Af293 : Afu1g11720, A. niger CBS 513.88 : An08g03680, A. oryzae RIB40 : AO090038000251, Aspergillus wentii : Aspwe1_0040539 and Aspergillus sydowii : Aspsy1_0141021	0	#N/A	#N/A	1.51082	2.19e-10
AN1481	Has domain(s) with predicted role in transmembrane transport and integral to membrane localization	0	Plasma membrane protein of the Major Facilitator Superfamily (MFS); involved in amino acid uptake and drug sensitivity; VBA5 has a paralog, VBA3, that arose from a segmental duplication	VBA5	1.51338	6.79e-09
AN3206	Putative aryl-alcohol oxidase-related protein; protein expressed at decreased levels in a hapX mutant versus wild-type; transcript is induced by nitrate	0	#N/A	#N/A	1.51907	6.63e-19
AN3345	Has domain(s) with predicted amino acid transmembrane transporter activity, role in amino acid transmembrane transport and membrane localization	0	Plasma membrane transporter for choline, ethanolamine, and carnitine; involved in the uptake of nitrogen mustard and the uptake of glycine betaine during hypersaline stress; co-regulated with phospholipid biosynthetic genes and negatively regulated by choline and myo-inositol	HNM1	1.51967	3.16e-05
AN0387	Cryptochrome, nuclearly-localized protein that senses UVA and blue light and represses sexual development by regulating other regulators such as VeA, NsdD, and RosA; member of the class I cyclobutane pyrimidine dimer (CPD) photolyase family	cryA	DNA photolyase involved in photoreactivation; repairs pyrimidine dimers in the presence of visible light; induced by DNA damage; regulated by transcriptional repressor Rph1p	PHR1	1.52051	2.24e-09
AN4276	Protein of unknown function	0	Pseudogene: encodes fragment of Ty Pol protein	YCL074W	1.52122	5.29e-07
AN7588	Putative ribulose-phosphate 3-epimerase with a predicted role in the pentose-phosphate shunt	0	#N/A	RPE1	1.52367	1.86e-08
AN8813	Has domain(s) with predicted ATP binding, ATPase activity, coupled to transmembrane movement of substances activity, role in transport and integral to membrane localization	0	Plasma membrane ATP-binding cassette (ABC) transporter; multidrug transporter involved in multidrug resistance and resistance to singlet oxygen species	SNQ2	1.52533	7.24e-16
AN1112	Ortholog of A. niger CBS 513.88 : An08g04015, Aspergillus wentii : Aspwe1_0740153, Aspergillus versicolor : Aspve1_0121244 and Aspergillus clavatus NRRL 1 : ACLA_023820	0	#N/A	#N/A	1.53134	6.9e-11
AN9295	Has domain(s) with predicted substrate-specific transmembrane transporter activity, role in transmembrane transport and integral to membrane localization	0	Putative hexose transporter that is nearly identical to Hxt9p; has similarity to major facilitator superfamily (MFS) transporters and is involved in pleiotropic drug resistance	HXT11	1.53558	0.00180627
AN5146	Has domain(s) with predicted heme binding, oxidoreductase activity	0	Cytochrome b2 (L-lactate cytochrome-c oxidoreductase); component of the mitochondrial intermembrane space, required for lactate utilization; expression is repressed by glucose and anaerobic conditions	CYB2	1.53586	5.41e-09
AN7231	Ortholog(s) have serine-type endopeptidase activity and role in proteolysis	0	#N/A	#N/A	1.53711	3.29e-15
AN7460	Ortholog of Aspergillus versicolor : Aspve1_0030998 and Aspergillus sydowii : Aspsy1_0203499	0	#N/A	#N/A	1.53805	2.94e-27
AN0354	Putative 3-deoxy-D-arabino-heptulosonate 7-phosphate synthase with a predicted role in aromatic amino acid family biosynthesis; protein expressed at increased levels in a hapX mutant versus wild-type; feedback-inhibited by phenylalanine	aroG	3-deoxy-D-arabino-heptulosonate-7-phosphate (DAHP) synthase; catalyzes the first step in aromatic amino acid biosynthesis and is feedback-inhibited by phenylalanine or high concentration of tyrosine or tryptophan	ARO3	1.54002	2.06e-18
AN6046	0	0	#N/A	#N/A	1.54056	7.62e-09
AN4408	Ortholog(s) have fungal-type vacuole membrane localization	0	#N/A	YLR173W	1.57458	5.37e-09
AN7362	Has domain(s) with predicted nucleic acid binding, zinc ion binding activity	0	#N/A	#N/A	1.57583	5.51e-16
AN3639	Putative dihydrolipoamide transacylase; alpha keto acid dehydrogenase E2 subunit	0	Dihydrolipoyl transsuccinylase; component of the mitochondrial alpha-ketoglutarate dehydrogenase complex, which catalyzes the oxidative decarboxylation of alpha-ketoglutarate to succinyl-CoA in the TCA cycle; phosphorylated	KGD2	1.57825	5.01e-08
AN10301	Has domain(s) with predicted nucleotide binding activity	0	#N/A	#N/A	1.5864	1.16e-09
AN6373	Ortholog of Aspergillus wentii : Aspwe1_0696581, Aspergillus zonatus : Aspzo1_0142023 and Aspergillus sydowii : Aspsy1_0999397	0	#N/A	#N/A	1.58828	0.00032981
AN8095	Has domain(s) with predicted role in transmembrane transport and integral to membrane localization	0	Plasma membrane protein of the Major Facilitator Superfamily (MFS); involved in amino acid uptake and drug sensitivity; VBA5 has a paralog, VBA3, that arose from a segmental duplication	VBA5	1.59504	2.91e-05
AN10003	Has domain(s) with predicted GTP binding, GTPase activity	0	Translational elongation factor EF-1 alpha; also encoded by TEF2; functions in the binding reaction of aminoacyl-tRNA (AA-tRNA) to ribosomes; may also have a role in tRNA re-export from the nucleus; TEF1 has a paralog, TEF2, that arose from the whole genome duplication	TEF1	1.59975	1.73e-25
AN10218	Protein of unknown function	0	#N/A	#N/A	1.6182	8.04e-13
AN0564	Has domain(s) with predicted acid phosphatase activity	0	One of three repressible acid phosphatases; glycoprotein that is transported to the cell surface by the secretory pathway; pregulated by phosphate starvation; PHO12 has a paralog, PHO11, that arose from a segmental duplication	PHO12	1.61942	1.34e-12
AN8683	Ortholog(s) have ferric-chelate reductase activity, role in copper ion import, iron ion transport and plasma membrane localization	0	Putative ferric reductase with similarity to Fre2p; expression induced by low copper levels	FRE7	1.62107	1.45e-08
AN2157	Putative aspartic endopeptidase	pepAa	Aspartic protease; member of the yapsin family of proteases involved in cell wall growth and maintenance; attached to the plasma membrane via a glycosylphosphatidylinositol (GPI) anchor	YPS3	1.62364	3.63e-07
AN8604	Putative GNAT-type acetyltransferase	ngn23	Putative protein of unknown function; YIR042C is a non-essential gene	YIR042C	1.6285	1.28e-34
AN2408	Ortholog of Aspergillus versicolor : Aspve1_0038287 and Aspergillus sydowii : Aspsy1_0026664	0	#N/A	#N/A	1.63139	7.44e-20
AN2353	Putative F-box protein	0	#N/A	#N/A	1.63976	6.24e-07
AN3017	Has domain(s) with predicted catalytic activity	0	#N/A	#N/A	1.64216	0.000159654
AN0601	Has domain(s) with predicted role in transmembrane transport and integral to membrane localization	0	Putative paralog of ATR1; but not required for boron tolerance; member of the DHA2 family of drug:H+ antiporters; YOR378W is not an essential gene	YOR378W	1.64709	9.31e-18
AN7344	Has domain(s) with predicted substrate-specific transmembrane transporter activity, role in transmembrane transport and integral to membrane localization	0	Maltose permease; high-affinity maltose transporter (alpha-glucoside transporter); encoded in the MAL3 complex locus; member of the 12 transmembrane domain superfamily of sugar transporters; functional in genomic reference strain S288C	MAL31	1.65688	2.56e-08
AN11476	Ortholog of A. fumigatus Af293 : Afu2g03190, Neosartorya fischeri NRRL 181 : NFIA_035550, Aspergillus wentii : Aspwe1_0167491, Aspwe1_0172197 and Aspergillus versicolor : Aspve1_0086542, Aspve1_0089117	0	#N/A	#N/A	1.66721	0.000230144
AN8218	Putative thioredoxin reductase	trxB	#N/A	#N/A	1.67047	1.72e-31
AN5204	Ortholog of A. fumigatus Af293 : Afu6g07370, A. niger CBS 513.88 : An07g09060, A. oryzae RIB40 : AO090005001564, Aspergillus wentii : Aspwe1_0040832 and Aspergillus sydowii : Aspsy1_0156764	0	#N/A	#N/A	1.68193	1.29e-09
AN1574	Protein of unknown function; transcript repressed by nitrate	0	#N/A	#N/A	1.70398	1.06e-20
AN7834	Protein of unknown function	0	#N/A	#N/A	1.72456	1.82e-11
AN10096	Has domain(s) with predicted hydrolase activity	0	#N/A	#N/A	1.73405	9.71e-11
AN10410	Has domain(s) with predicted role in transmembrane transport and integral to membrane localization	0	Plasma membrane riboflavin transporter; facilitates the uptake of vitamin B2; required for FAD-dependent processes; sequence similarity to mammalian monocarboxylate permeases, however mutants are not deficient in monocarboxylate transport	MCH5	1.75948	3.21e-14
AN6819	Has domain(s) with predicted hydrolase activity, hydrolyzing O-glycosyl compounds activity and role in carbohydrate metabolic process	0	#N/A	#N/A	1.77346	2.48e-09
AN8972	Has domain(s) with predicted substrate-specific transmembrane transporter activity, role in transmembrane transport and integral to membrane localization	0	Glycerol proton symporter of the plasma membrane; subject to glucose-induced inactivation, strongly but transiently induced when cells are subjected to osmotic shock	STL1	1.77349	7.41e-07
AN4197	Ortholog of Aspergillus versicolor : Aspve1_0138462 and Aspergillus sydowii : Aspsy1_0154012	0	#N/A	#N/A	1.77808	1.9e-05
AN10864	Has domain(s) with predicted protein tyrosine phosphatase activity and role in dephosphorylation	0	#N/A	#N/A	1.78514	8.06e-18
AN2324	Has domain(s) with predicted DNA binding, sequence-specific DNA binding RNA polymerase II transcription factor activity, zinc ion binding activity and role in regulation of transcription, DNA-dependent, transcription, DNA-templated	0	Ty1 enhancer activator involved in Ty enhancer-mediated transcription; required for full levels of Ty enhancer-mediated transcription; C6 zinc cluster DNA-binding protein	TEA1	1.78531	2.9e-10
AN6076	Protein with a SNF2-type helicase domain; transcript is induced by nitrate	0	Swi2/Snf2-related ATPase; structural component of the SWR1 complex, which exchanges histone variant H2AZ (Htz1p) for chromatin-bound histone H2A; relocalizes to the cytosol in response to hypoxia; chronological aging factor that mediates lifespan extension by dietary restriction	SWR1	1.78973	1.93e-06
AN2366	Putative trypsin-like protease with a role in the proteolytic cleavage of NmrA	0	#N/A	#N/A	1.8092	1.39e-10
AN9361	Ortholog of A. fumigatus Af293 : Afu5g14420, A. niger CBS 513.88 : An05g01800, A. oryzae RIB40 : AO090103000493, Aspergillus wentii : Aspwe1_0041204 and Aspergillus sydowii : Aspsy1_0051612	0	#N/A	#N/A	1.81365	3.32e-49
AN0661	Ortholog(s) have nucleotidyltransferase activity	0	#N/A	#N/A	1.82196	0.00053815
AN0759	Ortholog of A. nidulans FGSC A4 : AN10907, A. fumigatus Af293 : Afu1g14190, Afu5g00975, A. niger CBS 513.88 : An01g12200 and A. oryzae RIB40 : AO090005000951	0	#N/A	#N/A	1.82604	3.67e-81
AN3959	Has domain(s) with predicted metalloendopeptidase activity and role in proteolysis	0	#N/A	#N/A	1.82857	2.21e-09
AN6804	Predicted transporter of the major facilitator superfamily (MFS); expression upregulated after exposure to farnesol	0	Hexose transporter with moderate affinity for glucose; induced in the presence of non-fermentable carbon sources, induced by a decrease in growth rate, contains an extended N-terminal domain relative to other HXTs; HXT5 has a paralog, HXT3, that arose from the whole genome duplication	HXT5	1.84172	2.82e-07
AN5423	Ortholog of A. oryzae RIB40 : AO090003001412, Aspergillus glaucus : Aspgl1_0070324, Aspergillus flavus NRRL 3357 : AFL2T_01664 and Aspergillus kawachii : Aspka1_0182292	0	#N/A	#N/A	1.84808	2.32e-14
AN6470	Protein with lysozyme activity, involved in carbohydrate catabolism	0	#N/A	#N/A	1.8518	2.44e-18
AN0453	Putative G1/S cyclin; physically interacts with nimX; expression is transcriptionally regulated by BrlA and AbaA; mutants produce abnormal conidiophores with extra layers of phialides	pclA	Cyclin, interacts with cyclin-dependent kinase Pho85p; member of the Pcl1,2-like subfamily, involved in the regulation of polarized growth and morphogenesis and progression through the cell cycle; is ubiquitinated by Dma1p; phosphorylation by Pho85p targets it for degradation; localizes to sites of polarized cell growth	PCL1	1.85231	5.24e-08
AN4690	Alpha subunit of 3-methylcrotonyl-CoA carboxylase, involved in leucine degradation	mccA	Urea amidolyase; contains both urea carboxylase and allophanate hydrolase activities, degrades urea to CO2 and NH3; expression sensitive to nitrogen catabolite repression and induced by allophanate, an intermediate in allantoin degradation; protein abundance increases in response to DNA replication stress	DUR1,2	1.85939	7.81e-23
AN10795	Has domain(s) with predicted hydrolase activity, acting on carbon-nitrogen (but not peptide) bonds, in cyclic amides activity, role in histidine catabolic process to glutamate and formamide and cytoplasm localization	0	#N/A	#N/A	1.86546	2.74e-11
AN0987	Has domain(s) with predicted N-acetyltransferase activity	0	#N/A	#N/A	1.86657	4.97e-08
AN6669	Putative sugar transporter; high-affinity glucose sensor	0	Plasma membrane high glucose sensor that regulates glucose transport; contains 12 predicted transmembrane segments and a long C-terminal tail required for induction of hexose transporters; RGT2 has a paralog, SNF3, that arose from the whole genome duplication	RGT2	1.87938	0.000189732
AN1685	Putative phytase with a predicted role in phytic acid catabolism	0	#N/A	PHO11	1.8982	4.15e-19
AN11679	Has domain(s) with predicted hydrolase activity and role in metabolic process	0	#N/A	#N/A	1.89921	1.2e-29
AN10482	Putative beta-glucosidase	bglF	#N/A	#N/A	1.91216	2.15e-15
AN5187	Has domain(s) with predicted solute:hydrogen antiporter activity, role in cation transport, transmembrane transport and integral to membrane localization	0	Na+/H+ antiporter; involved in sodium and potassium efflux through the plasma membrane; required for alkali cation tolerance at acidic pH	NHA1	1.92003	3.9e-34
AN0473	Has domain(s) with predicted role in transmembrane transport and integral to membrane localization	0	Plasma membrane H+-pantothenate symporter; confers sensitivity to the antifungal agent fenpropimorph; relocalizes from vacuole to cytoplasm upon DNA replication stress	FEN2	1.92171	7.79e-11
AN8421	Putative endo-mannanase GH76 family protein; role in polysaccharide degradation	dfgB	Putative mannosidase; GPI-anchored membrane protein required for cell wall biosynthesis in bud formation;homologous to Dfg5p	DCW1	1.94	2.04e-27
AN7937	Protein responsive to Concanamycin A	cipC	#N/A	#N/A	1.94586	5.49e-08
AN3606	Ortholog of A. fumigatus Af293 : Afu4g12700, A. niger CBS 513.88 : An03g02800, A. oryzae RIB40 : AO090009000298, Aspergillus wentii : Aspwe1_0047287 and Aspergillus sydowii : Aspsy1_0090817	0	#N/A	#N/A	1.95205	2.97e-13
AN3349	Putative cytochrome P450	CYP659A1	#N/A	#N/A	1.95909	1e-12
AN3409	Protein of unknown function; transcript repressed by nitrate	0	#N/A	#N/A	1.97947	8.28e-19
AN10090	Ortholog of A. fumigatus Af293 : Afu1g04430, A. oryzae RIB40 : AO090003000908, Neosartorya fischeri NRRL 181 : NFIA_020340 and Aspergillus wentii : Aspwe1_0169406	0	#N/A	#N/A	2.01463	2.43e-13
AN3974	Ortholog of Aspergillus versicolor : Aspve1_0135108, Aspergillus sydowii : Aspsy1_0057545 and Aspergillus terreus NIH2624 : ATET_08256	0	#N/A	#N/A	2.01989	6.97e-09
AN4609	Ortholog of A. nidulans FGSC A4 : AN3342, AN10302, A. fumigatus Af293 : Afu7g06670, A. niger CBS 513.88 : An04g04320, An16g05670, An04g03250 and A. oryzae RIB40 : AO090011000012	0	#N/A	#N/A	2.02441	1.14e-29
AN0941	Protein with alpha-glucosidase activity, predicted role in maltose metabolism; transcriptionally induced by isomaltose in an amyR-dependent manner	agdE	Glucosidase II catalytic subunit; required for normal cell wall synthesis; mutations in rot2 suppress tor2 mutations, and are synthetically lethal with rot1 mutations	ROT2	2.04178	0.000199794
AN2578	Has domain(s) with predicted peroxidase activity	0	#N/A	#N/A	2.05033	1.08e-10
AN3976	Has domain(s) with predicted nucleotide binding activity	0	#N/A	#N/A	2.07491	8.16e-14
AN4688	Putative acyl-coA dehydrogenase	ivdA	#N/A	#N/A	2.07824	1.69e-62
AN5053	Has domain(s) with predicted N-acetyltransferase activity	0	#N/A	#N/A	2.09554	2.74e-17
AN2962	Putative gamma-amino-n-butyrate (GABA) permease	gabA	Plasma membrane transporter for choline, ethanolamine, and carnitine; involved in the uptake of nitrogen mustard and the uptake of glycine betaine during hypersaline stress; co-regulated with phospholipid biosynthetic genes and negatively regulated by choline and myo-inositol	HNM1	2.1055	3.02e-14
AN11209	Has domain(s) with predicted role in transmembrane transport and integral to membrane localization	0	Protein of unknown function with 8 putative transmembrane segments; ORF exhibits genomic organization compatible with a translational readthrough-dependent mode of expression	BSC6	2.10573	2.91e-28
AN6650	Methylcitrate synthase with a predicted role in the methylcitrate pathway or the TCA cycle; transcript upregulated by exposure to ethanol	mcsA	Citrate synthase; catalyzes the condensation of acetyl coenzyme A and oxaloacetate to form citrate; the rate-limiting enzyme of the TCA cycle; nuclear encoded mitochondrial protein; CIT1 has a paralog, CIT2, that arose from the whole genome duplication	CIT1	2.13687	6.06e-09
AN5168	Has domain(s) with predicted nucleoside-triphosphatase activity, nucleotide binding activity	0	Palmitoyl transferase involved in protein palmitoylation; acts as a negative regulator of pheromone response pathway; required for endocytosis of pheromone receptors; involved in cell shape control; contains ankyrin repeats; AKR1 has a paralog, AKR2, that arose from the whole genome duplication	AKR1	2.13733	1.88e-20
AN7758	Ortholog of A. niger CBS 513.88 : An13g01890, A. oryzae RIB40 : AO090701000676, Neosartorya fischeri NRRL 181 : NFIA_079570 and Aspergillus wentii : Aspwe1_0035088	0	#N/A	#N/A	2.16174	3.45e-22
AN8969	Has domain(s) with predicted cation binding, lysozyme activity and role in carbohydrate metabolic process, cell wall macromolecule catabolic process, peptidoglycan catabolic process	0	#N/A	#N/A	2.16372	9.65e-14
AN8222	Ortholog of A. oryzae RIB40 : AO090038000489, Aspergillus flavus NRRL 3357 : AFL2T_07825, Aspergillus versicolor : Aspve1_0047207 and Aspergillus sydowii : Aspsy1_0050689	0	#N/A	#N/A	2.20167	3.87e-19
AN7761	Ortholog of A. fumigatus Af293 : Afu5g07660, A. niger CBS 513.88 : An15g02770, Aspergillus wentii : Aspwe1_0035084 and Aspergillus sydowii : Aspsy1_0090460	0	#N/A	#N/A	2.23508	3.96e-33
AN0784	Ortholog(s) have glyoxysome localization	0	Peroxisomal 2,4-dienoyl-CoA reductase; auxiliary enzyme of fatty acid beta-oxidation; homodimeric enzyme required for growth and sporulation on petroselineate medium; expression induced during late sporulation and in the presence of oleate	SPS19	2.288	1.43e-23
AN7315	Putative succinate-semialdehyde dehydrogenase [NAD(P)+] with a predicted role in the 4-aminobutyrate (GABA) shunt	0	Succinate semialdehyde dehydrogenase; involved in the utilization of gamma-aminobutyrate (GABA) as a nitrogen source; part of the 4-aminobutyrate and glutamate degradation pathways; localized to the cytoplasm	UGA2	2.31224	6.06e-23
AN9025	Has domain(s) with predicted DNA binding, sequence-specific DNA binding RNA polymerase II transcription factor activity, zinc ion binding activity and role in regulation of transcription, DNA-dependent, transcription, DNA-templated	0	Transcriptional repressor; mediates glucose repression and negatively regulates filamentous growth; NRG2 has a paralog, NRG1, that arose from the whole genome duplication	NRG2	2.32375	1.75e-12
AN4608	Has domain(s) with predicted nucleotide binding activity	0	#N/A	#N/A	2.32595	1.64e-26
AN0401	Ortholog of A. fumigatus Af293 : Afu2g02490, Aspergillus flavus NRRL 3357 : AFL2T_08730, Aspergillus versicolor : Aspve1_0035846 and Aspergillus fumigatus A1163 : AFUB_019590	0	#N/A	#N/A	2.33286	9.21e-41
AN3429	Protein of unknown function; upregulated in A. oryzae and A. nidulans under hypoxic growth conditions	0	#N/A	#N/A	2.33415	7.63e-43
AN2948	Ortholog of A. nidulans FGSC A4 : AN2592, A. fumigatus Af293 : Afu3g07930, A. oryzae RIB40 : AO090005001491, AO090113000037 and Neosartorya fischeri NRRL 181 : NFIA_069240	0	#N/A	#N/A	2.3347	2.9e-36
AN4702	Predicted glycosylphosphatidylinositol (GPI)-anchored protein	0	#N/A	#N/A	2.33714	6.99e-11
AN9180	Putative transketolase; intracellular; protein abundance decreased by menadione stress	0	Transketolase; catalyzes conversion of xylulose-5-phosphate and ribose-5-phosphate to sedoheptulose-7-phosphate and glyceraldehyde-3-phosphate in the pentose phosphate pathway; needed for synthesis of aromatic amino acids; TKL2 has a paralog, TKL1, that arose from the whole genome duplication	TKL2	2.35069	2.4e-19
AN0610	Ortholog(s) have cytosol, nucleus localization	0	Putative aryl alcohol dehydrogenase; transcription is activated by paralogous transcription factors Yrm1p and Yrr1p along with genes involved in multidrug resistance	YPL088W	2.3538	4.26e-09
AN4659	Putative acyl-CoA synthetase/AMP-binding domain protein; has a predicted mitochondrial localization signal	0	Oxalyl-CoA synthetase; capable of catalyzing conversion of oxalate to oxalyl-CoA; catalyzes first step in pathway of oxalate degradation that functions to protect yeast from inhibitory effects of oxalate; peroxisomal protein that binds mRNA; localizes to both peroxisomal peripheral membrane and matrix, expression is highly inducible by oleic acid; similar to E. coli long chain acyl-CoA synthetase	PCS60	2.37595	1.34e-16
AN7786	Ortholog of A. fumigatus Af293 : Afu6g00600, A. oryzae RIB40 : AO090663000003, AO090113000133 and Aspergillus wentii : Aspwe1_0041313, Aspwe1_0117236	0	#N/A	#N/A	2.39525	5.26e-21
AN0498	Has domain(s) with predicted role in transmembrane transport and integral to membrane localization	0	Plasma membrane transporter of the major facilitator superfamily; member of the 12-spanner drug:H(+) antiporter DHA1 family; involved in efflux of fluconazole, diazaborine, benomyl, methotrexate, and other drugs; expression induced in cells treated with the mycotoxin patulin; relocalizes from nucleus to plasma membrane upon DNA replication stress	FLR1	2.39785	3.8e-13
AN7552	Ortholog of A. fumigatus Af293 : Afu2g14790, A. oryzae RIB40 : AO090026000798, Aspergillus wentii : Aspwe1_0692743, Aspergillus sydowii : Aspsy1_0058559 and Aspergillus terreus NIH2624 : ATET_07821	0	#N/A	#N/A	2.40348	1.86e-41
AN5046	Anisin-1; secreted defensin-like peptide with a predicted role in defense response; high homology to the mosquito defensin AaDefA1	0	#N/A	#N/A	2.41015	2.15e-41
AN10783	0	0	#N/A	#N/A	2.42226	1.95e-44
AN10949	Ortholog(s) have ATP binding, drug binding, fluconazole transporter activity, phospholipid-translocating ATPase activity, xenobiotic-transporting ATPase activity	0	Plasma membrane ATP-binding cassette (ABC) transporter; multidrug transporter actively regulated by Pdr1p; also involved in steroid transport, cation resistance, and cellular detoxification during exponential growth; PDR5 has a paralog, PDR15, that arose from the whole genome duplication	PDR5	2.42702	9.7e-26
AN4264	Ortholog(s) have role in syncytium formation by plasma membrane fusion	0	#N/A	#N/A	2.44737	3.71e-33
AN8774	Transcript induced in response to calcium dichloride in a CrzA-dependent manner	0	Sterol regulatory element binding protein; induces transcription of sterol biosynthetic genes and of DAN/TIR gene products; relocates from intracellular membranes to perinuclear foci on sterol depletion; UPC2 has a paralog, ECM22, that arose from the whole genome duplication	UPC2	2.456	1.44e-39
AN9371	Ortholog of Aspergillus tubingensis : Asptu1_0038687, Aspergillus brasiliensis : Aspbr1_0072586, Aspergillus kawachii : Aspka1_0182707 and Aspergillus acidus : Aspfo1_0149057	0	#N/A	#N/A	2.46587	1.13e-61
AN3608	Putative ATP-binding cassette (ABC) transporter; atrC mRNA levels increase in response to cyclohexamide treatment	atrC	#N/A	STE6	2.47696	1.39e-92
AN8781	Ortholog of A. niger CBS 513.88 : An07g03030, Neosartorya fischeri NRRL 181 : NFIA_026420, Aspergillus wentii : Aspwe1_0285981 and Aspergillus versicolor : Aspve1_0141259	0	#N/A	#N/A	2.49522	6.05e-29
AN4654	Ortholog of A. fumigatus Af293 : Afu2g01720, A. niger CBS 513.88 : An07g05260, Aspergillus sydowii : Aspsy1_0155851 and Aspergillus carbonarius ITEM 5010 : Acar5010_208321	0	#N/A	#N/A	2.50588	1.02e-65
AN2389	Ortholog(s) have cell division site, cell tip, cytoplasm localization	0	Protein of unknown function; green fluorescent protein (GFP)-fusion protein localizes to the cytoplasm and nucleus; YDL144C is not an essential gene; protein abundance increases in response to DNA replication stress	YDL144C	2.52566	8.61e-59
AN1812	bZIP transcription factor; induced in response to amino acid starvation	jlbA	#N/A	#N/A	2.5461	5.48e-60
AN1848	Zinc(II)2Cys6 putative transcription factor involved in the regulation of sexual development; mutant produces immature cleistothecia and reduced numbers of ascospores	nosA	Rpd3L histone deacetylase complex subunit; key transcriptional regulator of early meiotic genes; involved in chromatin remodeling and transcriptional repression via DNA looping; binds URS1 upstream regulatory sequence, couples metabolic responses to nutritional cues with initiation and progression of meiosis, forms complex with Ime1p	UME6	2.54644	1.95e-18
AN5603	Ortholog of A. nidulans FGSC A4 : AN3743, A. fumigatus Af293 : Afu4g11320, Afu7g04400, A. niger CBS 513.88 : An13g00980, An04g05280 and A. oryzae RIB40 : AO090005000127	0	#N/A	#N/A	2.57807	1.03e-146
AN3882	Has domain(s) with predicted cysteine-type endopeptidase activity and role in proteolysis	0	#N/A	#N/A	2.5993	1.47e-20
AN6227	Ortholog(s) have cytosol, nucleus localization	0	#N/A	#N/A	2.6403	4.57e-31
AN3236	Has domain(s) with predicted O-methyltransferase activity	0	#N/A	#N/A	2.68546	3.09e-120
AN1726	Putative 3-methyl-2-oxobutanoate dehydrogenase	0	E1 alpha subunit of the pyruvate dehydrogenase (PDH) complex; catalyzes the direct oxidative decarboxylation of pyruvate to acetyl-CoA; phosphorylated; regulated by glucose	PDA1	2.73328	3.96e-28
AN8768	Ortholog(s) have COPI-coated vesicle, clathrin-coated vesicle localization	0	Protein of unknown function with 8 putative transmembrane segments; ORF exhibits genomic organization compatible with a translational readthrough-dependent mode of expression	BSC6	2.74203	4.01e-117
AN9121	Protein with a glycogen binding domain involved in sexual development; regulated by VeA and FlbA	esdC	#N/A	#N/A	2.74716	1.66e-18
AN3141	Predicted glycosylphosphatidylinositol (GPI)-anchored protein	0	#N/A	#N/A	2.76042	1.75e-31
AN11043	Has domain(s) with predicted N-acetyltransferase activity	0	#N/A	#N/A	2.78659	3.29e-30
AN5453	Has domain(s) with predicted coenzyme binding, phosphogluconate dehydrogenase (decarboxylating) activity and role in oxidation-reduction process, pentose-phosphate shunt	artG	#N/A	#N/A	2.80262	7.05e-67
AN8175	Has domain(s) with predicted viral capsid localization	0	#N/A	#N/A	2.84066	8.02e-09
AN7010	Ortholog(s) have role in negative regulation of gene expression and cytosol, nucleus localization	0	Protein of unknown function; null mutant is defective in unfolded protein response; possibly involved in a membrane regulation metabolic pathway; member of the PhzF superfamily, though most likely not involved in phenazine production	YHI9	2.88038	3.77e-23
AN2993	Ortholog of A. fumigatus Af293 : Afu3g08610, A. niger CBS 513.88 : An02g12330, A. oryzae RIB40 : AO090005001411, Aspergillus wentii : Aspwe1_0550058 and Aspergillus sydowii : Aspsy1_0042547	0	#N/A	#N/A	2.9788	1.3e-68
AN8528	Ortholog of A. nidulans FGSC A4 : AN12291, A. fumigatus Af293 : Afu5g09790, A. niger CBS 513.88 : An15g05030, A. oryzae RIB40 : AO090010000330 and Aspergillus wentii : Aspwe1_0054537, Aspwe1_0170434	0	#N/A	#N/A	3.07394	1.21e-24
AN10960	Ortholog of Aspergillus versicolor : Aspve1_0135933	0	#N/A	#N/A	3.16227	1.72e-60
AN3970	Kinesin-family protein	0	Kinesin-related antiparallel sliding motor protein involved in mitotic spindle positioning; sliding activity promotes bipolar spindle assembly and maintenance of genome stability; also inhibits spindle elongation and promotes spindle disassembly in late anaphase	KIP3	3.24538	3.25e-287
AN5169	Ortholog(s) have role in syncytium formation by plasma membrane fusion	0	Protein implicated in polar growth, functionally redundant with Boi1p; interacts with bud-emergence protein Bem1p; contains an SH3 (src homology 3) domain and a PH (pleckstrin homology) domain; BOI2 has a paralog, BOI1, that arose from the whole genome duplication	BOI2	3.41334	5.83e-58
AN1810	Ornithine transaminase, involved in utilization of arginine as a proline source; arginine-induced expression and activity; subject to carbon-catabolite and nitrogen-metabolite repression; regulated by CreA and AreA; stress-induced protein	otaA	L-ornithine transaminase (OTAse); catalyzes the second step of arginine degradation, expression is dually-regulated by allophanate induction and a specific arginine induction process; not nitrogen catabolite repression sensitive; protein abundance increases in response to DNA replication stress	CAR2	3.5693	2.9e-65
AN0992	Has domain(s) with predicted nucleotide binding activity	0	#N/A	#N/A	3.59561	1.82e-11
AN0337	Ortholog of A. fumigatus Af293 : Afu1g07195, A. niger CBS 513.88 : An07g09780, A. oryzae RIB40 : AO090012000973, Aspergillus wentii : Aspwe1_0028307 and Aspergillus sydowii : Aspsy1_0047732	0	#N/A	#N/A	3.62361	4.2e-16
AN2901	Arginase, catalyzes hydrolysis of arginine to urea and ornithine in the arginine catabolic pathway; induced by arginine and repressed by ammonium	agaA	Arginase; responsible for arginine degradation, expression responds to both induction by arginine and nitrogen catabolite repression; disruption enhances freeze tolerance	CAR1	3.74437	4.52e-50
AN11874	Ortholog of Aspergillus versicolor : Aspve1_0141900, Aspergillus zonatus : Aspzo1_0115544 and Aspergillus sydowii : Aspsy1_0035361	0	#N/A	#N/A	3.85639	5.32e-83
AN10815	Has domain(s) with predicted nucleotide binding, oxidoreductase activity and role in metabolic process	0	Protein proposed to be involved in vacuolar functions; mutant shows defect in CPY processing and defects in vacuolar morphology; has similarity to oxidoreductases, found in lipid particles; required for replication of Brome mosaic virus in S. cerevisiae, a model system for studying replication of positive-strand RNA viruses in their natural hosts	YOR246C	4.38102	1.44e-17
AN0948	Has domain(s) with predicted ATP binding, ATPase activity	0	Positive regulator of the Gcn2p kinase activity; forms a complex with Gcn1p; proposed to stimulate Gcn2p activation by an uncharged tRNA	GCN20	4.64022	5.94e-126
AN6779	Putative ABC superfamily multidrug resistance-associated protein; expression reduced after exposure to farnesol	0	Transporter of the ATP-binding cassette (ABC) family; involved in bile acid transport; negative regulator of vacuole fusion; regulates release of lumenal Ca2+ stores; similar to mammalian bile transporters; YBT1 has a paralog, VMR1, that arose from the whole genome duplication	YBT1	4.70377	0
AN1183	Has domain(s) with predicted DNA binding, sequence-specific DNA binding RNA polymerase II transcription factor activity, zinc ion binding activity and role in regulation of transcription, DNA-dependent, transcription, DNA-templated	0	#N/A	YJL206C	4.99071	5.64e-24
AN3342	Ortholog of A. nidulans FGSC A4 : AN10302, AN4609, A. fumigatus Af293 : Afu7g06670, A. niger CBS 513.88 : An04g04320, An16g05670, An04g03250 and A. oryzae RIB40 : AO090011000012	0	#N/A	#N/A	5.37207	6.47e-29
AN8400	Sugar transporter; transcriptionally induced by growth on xylose	0	Glycerol proton symporter of the plasma membrane; subject to glucose-induced inactivation, strongly but transiently induced when cells are subjected to osmotic shock	STL1	5.39703	3.17e-28
AN0949	Has domain(s) with predicted iron ion binding, oxidoreductase activity and role in fatty acid biosynthetic process, oxidation-reduction process	0	C-4 methyl sterol oxidase; catalyzes the first of three steps required to remove two C-4 methyl groups from an intermediate in ergosterol biosynthesis; mutants accumulate the sterol intermediate 4,4-dimethylzymosterol	ERG25	5.54068	1.88e-31
AN10833	Has domain(s) with predicted carbon-nitrogen ligase activity, with glutamine as amido-N-donor, hydrolase activity, acting on carbon-nitrogen (but not peptide) bonds, in linear amides activity	0	Putative amidase	AMD2	5.77242	3.47e-35
AN10891	Ortholog(s) have role in D-xylose transport, glucose import	0	Plasma membrane high glucose sensor that regulates glucose transport; contains 12 predicted transmembrane segments and a long C-terminal tail required for induction of hexose transporters; RGT2 has a paralog, SNF3, that arose from the whole genome duplication	RGT2	5.83488	2.9e-36
AN4339	Protein of unknown function	0	#N/A	#N/A	5.94292	9.97e-38
AN3883	Putative glucanase with a predicted role beta-glucan hydrolysis	0	#N/A	#N/A	6.22845	2.08e-43
AN1312	Has domain(s) with predicted nucleotide binding, oxidoreductase activity, transferase activity, transferring acyl groups other than amino-acyl groups, zinc ion binding activity and role in oxidation-reduction process	0	Protein of unknown function; similar to dehydrogenases from other model organisms; green fluorescent protein (GFP)-fusion protein localizes to both the cytoplasm and nucleus; protein abundance increases in response to DNA replication stress	YNL134C	6.49623	7.24e-50
AN0736	Ortholog of A. nidulans FGSC A4 : AN2423, A. fumigatus Af293 : Afu1g14230, Afu2g13800, A. niger CBS 513.88 : An01g12240, An02g05360 and A. oryzae RIB40 : AO090026000195	0	#N/A	#N/A	6.57942	3.14e-50
AN10099	Has domain(s) with predicted FMN binding, oxidoreductase activity and role in oxidation-reduction process	0	#N/A	#N/A	6.5848	1.25e-49
AN11810	Putative GNAT-type acetyltransferase	ngn14	#N/A	#N/A	6.62153	9.43e-53
AN8611	Has domain(s) with predicted catalytic activity and role in nucleoside metabolic process	0	#N/A	#N/A	6.81707	1.14e-55
AN2609	Has domain(s) with predicted O-methyltransferase activity	0	#N/A	#N/A	6.82022	1.7e-58
AN2646	Ortholog of A. nidulans FGSC A4 : AN3519, AN0587, AN0866, AN7370 and A. fumigatus Af293 : Afu1g15200, Afu3g03790, Afu4g14040, Afu5g06900, Afu7g08575	0	Cytoplasmic ATPase that is a ribosome-associated molecular chaperone; functions with J-protein partner Zuo1p; may be involved in folding of newly-made polypeptide chains; member of the HSP70 family; interacts with phosphatase subunit Reg1p; SSB1 has a paralog, SSB2, that arose from the whole genome duplication	SSB1	6.90554	4.85e-60
AN12492	Has domain(s) with predicted GTP binding, GTPase activity	0	Dynamin-like GTPase required for vacuolar sorting; also involved in actin cytoskeleton organization, endocytosis, late Golgi-retention of some proteins, regulation of peroxisome biogenesis	VPS1	6.96127	4.28e-59
AN5170	Putative Zn(II)2Cys6 transcription factor; negative regulator of sexual development	rosA	Rpd3L histone deacetylase complex subunit; key transcriptional regulator of early meiotic genes; involved in chromatin remodeling and transcriptional repression via DNA looping; binds URS1 upstream regulatory sequence, couples metabolic responses to nutritional cues with initiation and progression of meiosis, forms complex with Ime1p	UME6	6.97142	2.59e-62
AN8174	Ortholog of A. oryzae RIB40 : AO090102000187, AO090102000186, Aspergillus flavus NRRL 3357 : AFL2T_09624, Aspergillus kawachii : Aspka1_0182756 and Aspergillus versicolor : Aspve1_0089187	0	#N/A	#N/A	7.1001	1.55e-65
AN3567	Ortholog of Aspergillus wentii : Aspwe1_0105538, Aspergillus versicolor : Aspve1_0195944 and Aspergillus sydowii : Aspsy1_0057674	0	#N/A	#N/A	7.14703	3.64e-68
AN8979	Alcohol dehydrogenase with a role in two-carbon compound metabolism; expression is negatively regulated by glucose; transcript upregulated by exposure to ethanol; protein levels decrease in response to farnesol	alcA	Mitochondrial alcohol dehydrogenase isozyme III; involved in the shuttling of mitochondrial NADH to the cytosol under anaerobic conditions and ethanol production	ADH3	7.25575	1.12e-66
AN4355	Ortholog(s) have cytosol localization	0	Delta 1-pyrroline-5-carboxylate reductase; catalyzes the last step in proline biosynthesis	PRO3	7.28022	5.03e-71
AN9142	Ortholog of A. fumigatus Af293 : Afu7g01570, Aspergillus wentii : Aspwe1_0029597, Aspergillus sydowii : Aspsy1_0093879 and Aspergillus terreus NIH2624 : ATET_01773	0	#N/A	#N/A	7.46468	1.31e-74
AN10588	Ortholog of A. fumigatus Af293 : Afu5g08870, A. niger CBS 513.88 : An07g04510, A. oryzae RIB40 : AO090020000457, AO090012000441 and Neosartorya fischeri NRRL 181 : NFIA_078440	0	#N/A	#N/A	7.59989	3.28e-77
AN3130	Ortholog of A. fumigatus Af293 : Afu3g12990, A. niger CBS 513.88 : An02g08890, Aspergillus wentii : Aspwe1_0025260, Aspergillus sydowii : Aspsy1_0029142 and Aspergillus terreus NIH2624 : ATET_04103	0	#N/A	#N/A	7.67255	8.91e-81
AN0964	Ortholog of A. fumigatus Af293 : Afu1g16640, A. niger CBS 513.88 : An01g10620, A. oryzae RIB40 : AO090005001050, Aspergillus wentii : Aspwe1_0039876 and Aspergillus sydowii : Aspsy1_0138532	0	#N/A	#N/A	8.82132	2.29e-122
AN1586	Has domain(s) with predicted copper ion binding, primary amine oxidase activity, quinone binding activity and role in amine metabolic process, oxidation-reduction process	0	#N/A	#N/A	8.9041	6.57e-128

## Sheet: B.Genes downregulated in kaeA19
Table S3
Genes differentially expressed in kaeA19 mutant
(B) Genes downregulated in kaeA19
Gene AN number	Gene function (from FungDB)	Gene name	Protein fucnction of yeast ortholog (from SGD)	Yeast orthologue gene name	log2FoldChange	adjusted p value
AN1298	Has domain(s) with predicted protein dimerization activity	0	bHLH/Zip transcription factor for retrograde (RTG) and TOR pathways; forms a complex with another bHLH/Zip protein, Rtg1p, to activate the pathways; target of Hog1p	RTG3	-8.36505	8.4e-115
AN10179	Ortholog of A. fumigatus Af293 : Afu1g09650, A. oryzae RIB40 : AO090012000878, Aspergillus wentii : Aspwe1_0036407, Aspergillus clavatus NRRL 1 : ACLA_025850 and Aspergillus niger ATCC 1015 : 38576-mRNA	0	#N/A	#N/A	-6.36965	4.44e-49
AN10242	Protein of unknown function	0	#N/A	#N/A	-6.11793	2.29e-42
AN11751	Protein of unknown function	0	#N/A	#N/A	-5.36806	2.06e-29
AN0394	Ortholog(s) have role in positive regulation of apoptotic process, response to singlet oxygen and mitochondrion, nucleus localization	0	Mitochondrial cell death effector; translocates to the nucleus in response to apoptotic stimuli, homolog of mammalian Apoptosis-Inducing Factor, putative reductase	AIF1	-4.33513	3.04e-17
AN8540	Siderophore iron transporter	mirB	Ferrioxamine B transporter; member of the ARN family of transporters that specifically recognize siderophore-iron chelates; transcription is induced during iron deprivation and diauxic shift; potentially phosphorylated by Cdc28p	SIT1	-3.4771	1.91e-17
AN8365	Has domain(s) with predicted role in transmembrane transport and integral to membrane localization	0	Endosomal ferric enterobactin transporter; expressed under conditions of iron deprivation; member of the major facilitator superfamily; expression is regulated by Rcs1p and affected by chloroquine treatment	ENB1	-2.92113	1.06e-13
AN11597	Ortholog of A. fumigatus Af293 : Afu5g03300, A. niger CBS 513.88 : An09g05625, Neosartorya fischeri NRRL 181 : NFIA_038810, Aspergillus wentii : Aspwe1_0114897 and Aspergillus versicolor : Aspve1_0203178	0	#N/A	#N/A	-2.61278	3.63e-122
AN5378	Ortholog(s) have ferrichrome transporter activity, siderophore uptake transmembrane transporter activity and role in cellular response to drug, ferrichrome transport, transmembrane transport	0	Ferrioxamine B transporter; member of the ARN family of transporters that specifically recognize siderophore-iron chelates; transcription is induced during iron deprivation and diauxic shift; potentially phosphorylated by Cdc28p	SIT1	-2.61002	2.35e-16
AN8009	Ortholog of A. fumigatus nmt1 and S. cerevisiae THI13; repressed by starvation-induced autophagy; this locus is reported to contain an upstream open reading frame (uORF)	nmt1	Protein involved in synthesis of the thiamine precursor HMP; member of a subtelomeric gene family including THI5, THI11, THI12, and THI13; hydroxymethylpyrimidine is also known as HMP	THI13	-2.60841	1.99e-27
AN4923	Putative 3-hydroxy-3-methylglutaryl coenzyme A synthase with a predicted role in sterol metabolism; protein expressed at decreased levels in a hapX mutant versus wild-type; expression reduced after exposure to farnesol	0	3-hydroxy-3-methylglutaryl-CoA (HMG-CoA) synthase; catalyzes the formation of HMG-CoA from acetyl-CoA and acetoacetyl-CoA; involved in the second step in mevalonate biosynthesis	ERG13	-2.60514	7.56e-17
AN11787	Protein of unknown function	0	#N/A	#N/A	-2.53624	1.89e-77
AN11489	Protein of unknown function; transcript is induced by nitrate	0	#N/A	#N/A	-2.52582	9.94e-135
AN0403	Ortholog(s) have cytoplasm localization	0	#N/A	#N/A	-2.2915	3.73e-05
AN7177	Ortholog of A. fumigatus Af293 : Afu4g03322, A. niger CBS 513.88 : An14g01990, A. oryzae RIB40 : AO090011000139, Aspergillus sydowii : Aspsy1_0052594 and Aspergillus terreus NIH2624 : ATET_02136	0	#N/A	#N/A	-2.20477	1e-22
AN8539	Ortholog of A. fumigatus SidG; triacetylfusarinine C (TAFC) siderophore biosynthetic transacetylase; transcript induced by light in developmentally competent mycelia	ngn26	#N/A	#N/A	-2.12813	4.19e-07
AN6168	Putative malate dehydrogenase with a predicted role in oxidation of malate to pyruvate	maeA	#N/A	MAE1	-2.10304	5.53e-16
AN8907	Putative C-4 sterol methyl oxidase with a predicted role in sterol metabolism	0	C-4 methyl sterol oxidase; catalyzes the first of three steps required to remove two C-4 methyl groups from an intermediate in ergosterol biosynthesis; mutants accumulate the sterol intermediate 4,4-dimethylzymosterol	ERG25	-2.03602	2.25e-14
AN2436	Putative ATP citrate synthase with a predicted role in TCA intermediate metabolism; transcript downregulated upon shift from glucose to ethanol and after exposure to farnesol	aclB	Alpha subunit of succinyl-CoA ligase; succinyl-CoA ligase is a mitochondrial enzyme of the TCA cycle that catalyzes the nucleotide-dependent conversion of succinyl-CoA to succinate; phosphorylated	LSC1	-2.00347	2.04e-27
AN0404	Has domain(s) with predicted ATP binding, ATPase activity, coupled to transmembrane movement of substances activity, role in transmembrane transport and integral to membrane localization	0	#N/A	STE6	-1.98974	0.000112317
AN3928	Putative thiazole synthase, enzyme of the thiamine biosynthesis pathway	thiF	Thiazole synthase; abundant protein involved in the formation of the thiazole moiety of thiamine during thiamine biosynthesis; acts more as a co-substrate rather than an enzyme by providing the sulphur source for thiazole formation; undergoes a single turnover only; required for mitochondrial genome stability in response to DNA damaging agents	THI4	-1.96645	8.95e-12
AN2435	Putative ATP citrate synthase with a predicted role in TCA intermediate metabolism; transcript downregulated upon shift from glucose to ethanol and after exposure to farnesol; protein induced by farnesol	aclA	#N/A	#N/A	-1.96549	2.61e-46
AN5435	Has domain(s) with predicted oxidoreductase activity, acting on the aldehyde or oxo group of donors, NAD or NADP as acceptor activity and role in oxidation-reduction process	0	Mitochondrial aldehyde dehydrogenase; involved in regulation or biosynthesis of electron transport chain components and acetate formation; activated by K+; utilizes NADP+ as the preferred coenzyme; constitutively expressed	ALD5	-1.94568	1.92e-43
AN3117	Ortholog(s) have copper-exporting ATPase activity, role in cadmium ion transport, cellular copper ion homeostasis, copper ion transport, silver ion transport and plasma membrane localization	0	Cu(+2)-transporting P-type ATPase; required for export of copper from the cytosol into an extracytosolic compartment; has similarity to human proteins involved in Menkes and Wilsons diseases; protein abundance increases in response to DNA replication stress; affects TBSV model (+)RNA virus replication by regulating copper metabolism	CCC2	-1.93273	2.44e-67
AN6237	0	0	#N/A	STE6	-1.90779	9.16e-07
AN3638	Putative C-4 sterol methyl oxidase with a predicted role in sterol metabolism	0	C-5 sterol desaturase; glycoprotein that catalyzes the introduction of a C-5(6) double bond into episterol, a precursor in ergosterol biosynthesis; mutants are viable, but cannot grow on non-fermentable carbon sources; substrate of the HRD ubiquitin ligase	ERG3	-1.89822	2.09e-09
AN11281	Ortholog of A. fumigatus Af293 : Afu3g01196, Aspergillus wentii : Aspwe1_0041157, Aspergillus clavatus NRRL 1 : ACLA_063740, Aspergillus zonatus : Aspzo1_0069971 and Aspergillus sydowii : Aspsy1_0281282	0	#N/A	#N/A	-1.88202	1.54e-06
AN0451	Putative C-8 sterol isomerase with a predicted role in sterol metabolism	0	#N/A	ERG2	-1.86802	1.53e-08
AN7521	Ortholog of A. fumigatus Af293 : Afu3g09230, A. niger CBS 513.88 : An12g05590, A. oryzae RIB40 : AO090023000559, Aspergillus wentii : Aspwe1_0110954 and Aspergillus sydowii : Aspsy1_1178405	0	#N/A	#N/A	-1.83432	0.00120001
AN4423	Has domain(s) with predicted nucleic acid binding activity	0	#N/A	#N/A	-1.80317	9.57e-12
AN8251	bZIP transcription factor; physically interacts with CCAAT-complex protein HapB and HapE by two-hybrid; synthetically lethal with sreA; expression repressed by iron; mutants have increased ferricrocin and decreased triacetyl fusarinine C	hapX	#N/A	#N/A	-1.80085	0.000189953
AN3763	Has domain(s) with predicted role in transmembrane transport and integral to membrane localization	0	Endosomal ferric enterobactin transporter; expressed under conditions of iron deprivation; member of the major facilitator superfamily; expression is regulated by Rcs1p and affected by chloroquine treatment	ENB1	-1.79968	2.24e-09
AN6525	Putative formate dehydrogenase with a predicted role in oxalic acid metabolism; intracellular; protein abundance decreased by menadione stress; inducible by acetate; expression reduced after exposure to farnesol	aciA	NAD(+)-dependent formate dehydrogenase; may protect cells from exogenous formate	FDH1	-1.79912	1.47e-20
AN6235	Triacetylfusarinine C (TAFC) biosynthetic enoyl-CoA hydratase; siderophore biosynthetic enzyme	sidH	3-hydroxyisobutyryl-CoA hydrolase; member of a family of enoyl-CoA hydratase/isomerases; non-tagged protein is detected in highly purified mitochondria in high-throughput studies; phosphorylated; mutation affects fluid-phase endocytosis	EHD3	-1.78508	2.25e-11
AN7832	Has domain(s) with predicted flavin adenine dinucleotide binding, oxidoreductase activity, acting on CH-OH group of donors activity and role in oxidation-reduction process	0	#N/A	#N/A	-1.77984	9.74e-11
AN6739	Has domain(s) with predicted oxidoreductase activity and role in oxidation-reduction process	0	Fe(II)-dependent sulfonate/alpha-ketoglutarate dioxygenase; involved in sulfonate catabolism for use as a sulfur source; contains sequence that resembles a J domain (typified by the E. coli DnaJ protein); induced by sulphur starvation	JLP1	-1.75683	3.75e-06
AN6239	Ortholog(s) have intracellular localization	0	#N/A	#N/A	-1.74546	3.79e-20
AN8363	Has domain(s) with predicted acid phosphatase activity	0	Protein of unknown function; involved in invasive and pseudohyphal growth	DIA3	-1.70018	1.03e-20
AN0443	Putative zinc containing alcohol dehydrogenase; protein expressed at decreased levels in a hapX mutant versus wild-type	0	#N/A	BDH1	-1.69723	1.07e-29
AN0981	Has domain(s) with predicted integral to membrane localization	0	#N/A	ELO1	-1.67916	2.66e-21
AN1747	Ortholog(s) have mitochondrion localization	0	Putative protein of unknown function; the authentic, non-tagged protein is detected in highly purified mitochondria in high-throughput studies	YBL095W	-1.67662	2.96e-22
AN6234	Predicted triacetylfusarinine C (TAFC) biosynthetic transacylase; siderophore biosynthetic protein; predicted secondary metabolism gene cluster member	sidF	#N/A	#N/A	-1.65886	4.95e-08
AN8169	Putative asparaginase with a predicted role in asparagine metabolism	0	#N/A	#N/A	-1.65011	1.82e-08
AN0297	Putative protoplast secreted protein 2; intracellular, menadione stress-induced protein	0	Protein of unknown function; has sequence and structural similarity to flavodoxins; predicted to be palmitoylated; the authentic, non-tagged protein is detected in highly purified mitochondria in high-throughput studies	YCP4	-1.63145	1.5e-09
AN7323	Covalently-bound cell wall protein; predicted glycosyl phosphatidylinositol (GPI)-anchor	0	#N/A	#N/A	-1.61364	0.00653925
AN12084	Ortholog of Aspergillus wentii : Aspwe1_0167532, Aspergillus versicolor : Aspve1_0052887, Aspergillus zonatus : Aspzo1_0014388 and Aspergillus sydowii : Aspsy1_1045764	0	#N/A	#N/A	-1.60567	2.21e-16
AN0300	Putative asparaginase with a predicted role in asparagine metabolism	0	#N/A	ASP3-3	-1.59789	0.00107521
AN5696	Nitric oxide-induced nitrosothionein involved in NO detoxification	ntpA	#N/A	#N/A	-1.58138	2.38e-16
AN8906	Ortholog of A. fumigatus Af293 : Afu8g02420, A. niger CBS 513.88 : An03g06440, A. oryzae RIB40 : AO090010000669 and Aspergillus wentii : Aspwe1_0122188	0	#N/A	#N/A	-1.56284	1.94e-09
AN3161	Short-chain dehydrogenase/reductase family oxidoreductase; Protein expressed at decreased levels in a hapX mutant versus wild-type	0	#N/A	YKL071W	-1.55778	1.29e-06
AN2042	Ortholog(s) have role in cellular response to cadmium ion, detoxification of cadmium ion and cytosol localization	0	NADP-cytochrome P450 reductase; involved in ergosterol biosynthesis; associated and coordinately regulated with Erg11p	NCP1	-1.53503	6.37e-30
AN3911	Putative transcription factor; predicted role in secondary metabolite production	0	#N/A	#N/A	-1.48915	9.05e-27
AN12255	Ortholog(s) have hydrolase activity, acting on ester bonds activity, role in iron assimilation and cytoplasm localization	0	#N/A	#N/A	-1.45756	0.00102704
AN4975	Has domain(s) with predicted nucleotide binding, oxidoreductase activity and role in oxidation-reduction process	0	#N/A	#N/A	-1.44821	3.54e-20
AN5657	Ortholog of A. fumigatus Af293 : Afu4g13590, A. niger CBS 513.88 : An01g09400, A. oryzae RIB40 : AO090009000210, Aspergillus wentii : Aspwe1_0047218 and Aspergillus sydowii : Aspsy1_0199958	0	#N/A	#N/A	-1.44526	0.00664614
AN0609	Triacetylfusarinine C (TAFC) biosynthetic enoyl-CoA hydratase; siderophore biosynthetic enzyme	sidI	Oxalyl-CoA synthetase; capable of catalyzing conversion of oxalate to oxalyl-CoA; catalyzes first step in pathway of oxalate degradation that functions to protect yeast from inhibitory effects of oxalate; peroxisomal protein that binds mRNA; localizes to both peroxisomal peripheral membrane and matrix, expression is highly inducible by oleic acid; similar to E. coli long chain acyl-CoA synthetase	PCS60	-1.43843	0.0113896
AN7800	Siderophore iron transporter	mirA	Ferrioxamine B transporter; member of the ARN family of transporters that specifically recognize siderophore-iron chelates; transcription is induced during iron deprivation and diauxic shift; potentially phosphorylated by Cdc28p	SIT1	-1.43257	0.00792431
AN8692	Thioredoxin-dependent peroxidase; intracellular; PRX5-like domain; highly similar to the allergen Aspf3 from related fungi; menadione stress-repressed protein; osmoadaptation-induced protein; repressed by starvation-induced autophagy	prxA	Thiol-specific peroxiredoxin; reduces hydroperoxides to protect against oxidative damage; function in vivo requires covalent conjugation to Urm1p	AHP1	-1.41614	2.42e-41
AN0912	Putative Beta-isopropylmalate dehydrogenase with a predicted role in valine, leucine, and isoleucine metabolism	0	Beta-isopropylmalate dehydrogenase (IMDH); catalyzes the third step in the leucine biosynthesis pathway; can additionally catalyze the conversion of &#946;-ethylmalate into &#945;-ketovalerate	LEU2	-1.39947	0.000128905
AN2319	Ortholog of A. niger CBS 513.88 : An14g04210, A. oryzae RIB40 : AO090010000485, Aspergillus wentii : Aspwe1_0041701, Aspergillus sydowii : Aspsy1_0039595 and Aspergillus terreus NIH2624 : ATET_07606	0	#N/A	#N/A	-1.39731	0.00480332
AN3598	Putative peptidyl-prolyl cis-trans isomerase; FKBP12 homolog; mutant displays reduced growth on 2-pyrrolidone and enhanced growth on threonine	fprA	Peptidyl-prolyl cis-trans isomerase (PPIase); binds to the drugs FK506 and rapamycin; also binds to the nonhistone chromatin binding protein Hmo1p and may regulate its assembly or function; N-terminally propionylated in vivo	FPR1	-1.39003	1.21e-07
AN6126	Putative acetyl-CoA carboxylase with a predicted role in cytosolic fatty acid formation	accA	Acetyl-CoA carboxylase, biotin containing enzyme; catalyzes carboxylation of cytosolic acetyl-CoA to form malonyl-CoA and regulates histone acetylation by regulating the availablity of acetyl-CoA; required for de novo biosynthesis of long-chain fatty acids; ACC1 has a paralog, HFA1, that arose from the whole genome duplication	ACC1	-1.38764	2.15e-10
AN9187	Putative F-box protein	0	Palmitoyl transferase involved in protein palmitoylation; acts as a negative regulator of pheromone response pathway; required for endocytosis of pheromone receptors; involved in cell shape control; contains ankyrin repeats; AKR1 has a paralog, AKR2, that arose from the whole genome duplication	AKR1	-1.37832	0.023029
AN7792	Putative lysophosphoplipase A; predicted glycosylphosphatidylinositol (GPI)-anchored protein	0	Phospholipase B (lysophospholipase) involved in lipid metabolism; hydrolyzes phosphatidylinositol and phosphatidylserine and displays transacylase activity in vitro; PLB3 has a paralog, PLB1, that arose from the whole genome duplication	PLB3	-1.36222	0.0201938
AN6506	Putative C-4 sterol methyl oxidase with a predicted role in sterol metabolism	0	#N/A	ERG3	-1.35958	1.31e-15
AN11246	ORF that was absent from the original release of version 4 of the A. nidulans annotation, but present in a previous version; reinstated into version 4 in AspGD as of July 2009	0	#N/A	#N/A	-1.35888	1.1e-06
AN6062	0	0	Zinc-knuckle transcription factor, repressor and activator; regulates genes involved in branched chain amino acid biosynthesis and ammonia assimilation; acts as a repressor in leucine-replete conditions and as an activator in the presence of alpha-isopropylmalate, an intermediate in leucine biosynthesis that accumulates during leucine starvation	LEU3	-1.356	2.2e-08
AN10174	Ortholog of A. fumigatus Af293 : Afu1g10090, A. oryzae RIB40 : AO090038000427, Neosartorya fischeri NRRL 181 : NFIA_015560 and Aspergillus wentii : Aspwe1_0168735	0	#N/A	#N/A	-1.33582	1.07e-05
AN8277	Putative bifunctional enzyme with a predicted role in methionine metabolism; O-acetlylhomoserine (homocysteine synthase)	cysD	O-acetyl homoserine-O-acetyl serine sulfhydrylase; required for Methionine and cysteine biosynthesis	MET17	-1.32459	4.18e-16
AN2427	Transcript induced in response to calcium dichloride in a CrzA-dependent manner	0	#N/A	#N/A	-1.32142	1.04e-24
AN8346	Ortholog(s) have FAD binding, sulfide:quinone oxidoreductase activity	0	#N/A	#N/A	-1.31656	9.98e-29
AN10746	MOSC-domain containing protein; transcript repressed by nitrate	0	#N/A	#N/A	-1.30878	0.0254086
AN7539	Putative hydrophobin; transcript is induced by nitrate	0	#N/A	#N/A	-1.30637	0.0194985
AN7779	Has domain(s) with predicted role in transmembrane transport and integral to membrane localization	0	#N/A	TPO1	-1.30124	3.07e-10
AN10223	Putative 1-Cys peroxiredoxin; intracellular; protein abundance decreased by menadione stress; expression reduced after exposure to farnesol	0	Mitochondrial peroxiredoxin with thioredoxin peroxidase activity; has a role in reduction of hydroperoxides; reactivation requires Trr2p and glutathione; induced during respiratory growth and oxidative stress; phosphorylated; protein abundance increases in response to DNA replication stress	PRX1	-1.29125	5.77e-07
AN10745	Ortholog(s) have mitochondrion localization	0	Mitochondrial serine hydroxymethyltransferase; converts serine to glycine plus 5,10 methylenetetrahydrofolate; involved in generating precursors for purine, pyrimidine, amino acid, and lipid biosynthesis; reverse reaction generates serine	SHM1	-1.28693	3.78e-12
AN8168	Regulatory protein involved in nitrogen metabolite repression	nmrA	#N/A	#N/A	-1.27233	1.16e-08
AN8915	Ortholog(s) have dipeptide transporter activity, tripeptide transporter activity and role in dipeptide transport, tripeptide transport	0	Integral membrane peptide transporter; mediates transport of di- and tri-peptides; conserved protein that contains 12 transmembrane domains; PTR2 expression is regulated by the N-end rule pathway via repression by Cup9p	PTR2	-1.24514	0.000569088
AN6335	Ortholog(s) have role in meiotic chromosome segregation	0	#N/A	#N/A	-1.24334	0.000895075
AN12123	Protein of unknown function	0	#N/A	#N/A	-1.2431	0.0257487
AN2844	Ortholog of A. fumigatus Af293 : Afu3g12255, A. niger CBS 513.88 : An02g08130, A. oryzae RIB40 : AO090003000790, Neosartorya fischeri NRRL 181 : NFIA_065040 and Aspergillus versicolor : Aspve1_0080524	0	#N/A	#N/A	-1.22432	0.00156117
AN1449	Predicted glycosylphosphatidylinositol (GPI)-anchored protein	0	#N/A	#N/A	-1.22204	7.1e-06
AN9446	Putative pantothenate kinase with a predicted role in Coenzyme A and pantothenate biosynthesis	panK	Pantothenate kinase, ATP:D-pantothenate 4'-phosphotransferase; catalyzes the first committed step in the universal biosynthetic pathway for synthesis of coenzyme A (CoA); transcriptionally regulated by Upc2p via a sterol response element	CAB1	-1.21314	1.38e-13
AN4094	Putative C-14 sterol reductase with a predicted role in sterol metabolism	0	C-14 sterol reductase; acts in ergosterol biosynthesis; mutants accumulate the abnormal sterol ignosterol (ergosta-8,14 dienol), and are viable under anaerobic growth conditions but inviable on rich medium under aerobic conditions	ERG24	-1.21052	0.0282888
AN0723	Ortholog of A. fumigatus Af293 : Afu1g13990, Afu6g13740, A. niger CBS 513.88 : An08g07150, An05g01960, A. oryzae RIB40 : AO090103000371 and Aspergillus wentii : Aspwe1_0047045, Aspwe1_0059532	0	#N/A	#N/A	-1.20692	7.9e-07
AN6973	Putative C-4 sterol methyl oxidase with a predicted role in sterol metabolism; expression reduced after exposure to farnesol	0	C-4 methyl sterol oxidase; catalyzes the first of three steps required to remove two C-4 methyl groups from an intermediate in ergosterol biosynthesis; mutants accumulate the sterol intermediate 4,4-dimethylzymosterol	ERG25	-1.20519	7.12e-05
AN1631	Ortholog(s) have L-methionine secondary active transmembrane transporter activity and role in cysteine transport, methionine import	0	High affinity methionine permease; integral membrane protein with 13 putative membrane-spanning regions; also involved in cysteine uptake	MUP1	-1.19999	2.18e-08
AN11864	Protein of unknown function	0	#N/A	#N/A	-1.18769	1.4e-07
AN10848	Has domain(s) with predicted nucleic acid binding, nucleotide binding activity	0	Essential conserved small ribosomal subunit (40s) synthesis factor; component of the 90S preribosome; required for production of 18S rRNA and small ribosomal subunit; contains five consensus RNA-binding domains and binds to the pre-rRNA at two sites within the 18S region	MRD1	-1.18583	1.67e-09
AN2762	Putative acyl-coA dehydrogenase	0	#N/A	#N/A	-1.18541	4.63e-15
AN4464	Putative bifunctional enzyme with a predicted role in purine metabolism; protein expressed at increased levels in a hapX mutant versus wild-type	purH	Enzyme of 'de novo' purine biosynthesis; contains both 5-aminoimidazole-4-carboxamide ribonucleotide transformylase and inosine monophosphate cyclohydrolase activities; ADE17 has a paralog, ADE16, that arose from the whole genome duplication; ade16 ade17 mutants require adenine and histidine	ADE17	-1.18459	1.27e-09
AN2045	Has domain(s) with predicted calcium ion binding, mannosyl-oligosaccharide 1,2-alpha-mannosidase activity and membrane localization	0	#N/A	MNS1	-1.18191	1.96e-07
AN6731	Putative delta-9-stearic acid desaturase; converts palmitic acid and stearic acid to palmitoleic acid and oleic acid; null mutant has increased fatty acid content; synthetically lethal with sdeB mutation; expression reduced by farnesol	sdeA	Delta(9) fatty acid desaturase; required for monounsaturated fatty acid synthesis and for normal distribution of mitochondria	OLE1	-1.17627	8.65e-11
AN10467	Has domain(s) with predicted sequence-specific DNA binding RNA polymerase II transcription factor activity, zinc ion binding activity, role in regulation of transcription, DNA-dependent and nucleus localization	0	Sterol regulatory element binding protein; regulates transcription of sterol biosynthetic genes; contains Zn[2]-Cys[6] binuclear cluster; relocates from intracellular membranes to perinuclear foci on sterol depletion; ECM22 has a paralog, UPC2, that arose from the whole genome duplication	ECM22	-1.17038	1.48e-06
AN1297	Ortholog(s) have role in Golgi to endosome transport and Golgi membrane, fungal-type vacuole membrane localization	0	Tetra-spanning membrane protein found mostly in the late Golgi; non-essential; can suppress some sed5 alleles; may be part of the transport machinery, but precise function is unknown; similar to mammalian syntaxin 5	SFT2	-1.16556	2.21e-07
AN2249	Ortholog of A. fumigatus Af293 : Afu5g06670, A. niger CBS 513.88 : An17g00940, A. oryzae RIB40 : AO090701000204, Aspergillus wentii : Aspwe1_0099978 and Aspergillus sydowii : Aspsy1_0026878	0	#N/A	#N/A	-1.15737	1.06e-06
AN5819	Ortholog(s) have GTP binding, signal recognition particle binding activity, role in protein targeting to ER and integral to endoplasmic reticulum membrane, plasma membrane localization	0	#N/A	SRP102	-1.15513	4.29e-08
AN1275	Ortholog of A. fumigatus Af293 : Afu1g09920, A. niger CBS 513.88 : An08g01730, A. oryzae RIB40 : AO090038000461, Aspergillus wentii : Aspwe1_0343642 and Aspergillus sydowii : Aspsy1_0228584	0	#N/A	#N/A	-1.13995	1.68e-09
AN6209	Putative 5'-phosphoribosyl-4-(N-succinocarboxamide)-5-aminoimidazole lyase with a predicted role in purine metabolism; adenylosuccinate lyase; expression reduced after exposure to farnesol	0	Adenylosuccinate lyase; catalyzes two steps in the 'de novo' purine nucleotide biosynthetic pathway; expression is repressed by adenine and activated by Bas1p and Pho2p; mutations in human ortholog ADSL cause adenylosuccinase deficiency	ADE13	-1.13864	3.61e-08
AN1396	Putative FAD dependent glycerol 3-phosphate dehydrogenase with a predicted role in glycerol metabolism; transcript upregulated by growth in glycerol and after exposure to farnesol; protein induced by farnesol	0	Mitochondrial glycerol-3-phosphate dehydrogenase; expression is repressed by both glucose and cAMP and derepressed by non-fermentable carbon sources in a Snf1p, Rsf1p, Hap2/3/4/5 complex dependent manner	GUT2	-1.13805	0.000186874
AN2649	Ortholog of A. fumigatus Af293 : Afu1g01190, A. niger CBS 513.88 : An11g03730, A. oryzae RIB40 : AO090020000652, Aspergillus wentii : Aspwe1_0741100 and Aspergillus sydowii : Aspsy1_0134175	0	#N/A	#N/A	-1.12644	1.16e-06
AN6236	Nonribosomal peptide synthetase (NRPS); predicted backbone enzyme of a siderophore secondary metabolism biosynthetic gene cluster member	sidD	Alpha aminoadipate reductase; catalyzes the reduction of alpha-aminoadipate to alpha-aminoadipate 6-semialdehyde, which is the fifth step in biosynthesis of lysine; activation requires posttranslational phosphopantetheinylation by Lys5p	LYS2	-1.126	0.00507205
AN8274	Ortholog(s) have DNA binding, tricarboxylate secondary active transmembrane transporter activity and role in alpha-ketoglutarate transport, mitochondrial citrate transport, mitochondrial genome maintenance	0	Citrate and oxoglutarate carrier protein; exports citrate from and imports oxoglutarate into the mitochondrion, causing net export of NADPH reducing equivalents; also associates with mt nucleoids and has a role in replication and segregation of the mt genome	YHM2	-1.12561	2.33e-10
AN4230	Has domain(s) with predicted catalytic activity and role in metabolic process	0	#N/A	#N/A	-1.12334	7.12e-23
AN7617	Ortholog of A. fumigatus Af293 : Afu4g00235, A. niger CBS 513.88 : An16g01350, Neosartorya fischeri NRRL 181 : NFIA_045390, Aspergillus wentii : Aspwe1_0160305 and Aspergillus versicolor : Aspve1_0054503	0	#N/A	#N/A	-1.11758	1.83e-09
AN8167	Ortholog of A. fumigatus Af293 : Afu5g02950, A. niger CBS 513.88 : An09g05040, A. oryzae RIB40 : AO090102000494, Aspergillus wentii : Aspwe1_0030018 and Aspergillus sydowii : Aspsy1_0061808	0	#N/A	#N/A	-1.11403	0.00518288
AN0186	Ortholog of A. fumigatus Af293 : Afu5g11190, Neosartorya fischeri NRRL 181 : NFIA_076080, Aspergillus wentii : Aspwe1_0050435 and Aspergillus versicolor : Aspve1_0157455	0	#N/A	#N/A	-1.11218	0.000785216
AN2730	Putative transporter with a predicted role in small molecule transport; transcript negatively regulated by sulfate and methionine	sB	High affinity sulfate permease of the SulP anion transporter family; sulfate uptake is mediated by specific sulfate transporters Sul1p and Sul2p, which control the concentration of endogenous activated sulfate intermediates	SUL1	-1.11185	6.87e-11
AN4769	ATP sulfurylase involved in sulfate assimilation; mutants are resistant to selenate	sC	ATP sulfurylase; catalyzes the primary step of intracellular sulfate activation, essential for assimilatory reduction of sulfate to sulfide, involved in methionine metabolism	MET3	-1.11179	1.29e-07
AN9407	Fatty acid synthase, alpha subunit; multifunctional enzyme with a predicted role in cytosolic fatty acid biosynthesis	fasA	Alpha subunit of fatty acid synthetase; complex catalyzes the synthesis of long-chain saturated fatty acids; contains the acyl-carrier protein domain and beta-ketoacyl reductase, beta-ketoacyl synthase and self-pantetheinylation activities	FAS2	-1.11135	2.38e-08
AN3050	Has domain(s) with predicted DNA binding, sequence-specific DNA binding RNA polymerase II transcription factor activity, zinc ion binding activity and role in regulation of transcription, DNA-dependent, transcription, DNA-templated	0	Zinc cluster protein proposed to be a transcriptional regulator; regulator involved in the stress response; null mutants have a respiratory deficiency, calcofluor white sensitivity and slightly increased cycloheximide resistance	ASG1	-1.11009	0.000369853
AN8903	Putative peptide transporter; transcript upregulated by nitrate limitation	0	Integral membrane peptide transporter; mediates transport of di- and tri-peptides; conserved protein that contains 12 transmembrane domains; PTR2 expression is regulated by the N-end rule pathway via repression by Cup9p	PTR2	-1.10733	0.00156337
AN1181	Putative transporter with a predicted role in small molecule transport; ammonium permease	mepA	Ammonium permease involved in regulation of pseudohyphal growth; belongs to a ubiquitous family of cytoplasmic membrane proteins that transport only ammonium (NH4+); expression is under the nitrogen catabolite repression regulation	MEP2	-1.10429	0.000150969
AN4526	Putative nucleoside transporter	pttA	Plasma membrane pyridoxine (vitamin B6) transporter; member of the purine-cytosine permease subfamily within the major facilitator superfamily; proton symporter with similarity to Fcy21p, Fcy2p, and Fcy22p	TPN1	-1.09841	1.45e-06
AN9116	Ortholog(s) have nicotinate phosphoribosyltransferase activity and role in cell-abiotic substrate adhesion, chromatin silencing at rDNA, chromatin silencing at telomere, nicotinate nucleotide salvage, replicative cell aging	0	Nicotinate phosphoribosyltransferase; acts in the salvage pathway of NAD+ biosynthesis; required for silencing at rDNA and telomeres and has a role in silencing at mating-type loci; localized to the nucleus	NPT1	-1.08655	6.34e-13
AN6791	0	0	Mitochondrial beta-keto-acyl synthase; possible role in fatty acid synthesis; required for mitochondrial respiration	CEM1	-1.07619	0.00625053
AN5335	Putative cytochrome P450	CYP5120B1	#N/A	#N/A	-1.07359	0.00170397
AN5206	Putative homoisocitrate dehydrogenase with a predicted role in lysine metabolism	lysB	Homo-isocitrate dehydrogenase; an NAD-linked mitochondrial enzyme required for the fourth step in the biosynthesis of lysine, in which homo-isocitrate is oxidatively decarboxylated to alpha-ketoadipate	LYS12	-1.07283	0.000121387
AN5935	Has domain(s) with predicted transmembrane transporter activity, role in transmembrane transport and integral to membrane localization	0	High-affinity inorganic phosphate (Pi) transporter; also low-affinity manganese transporter; regulated by Pho4p and Spt7p; mutation confers resistance to arsenate; exit from the ER during maturation requires Pho86p; cells overexpressing Pho84p accumulate heavy metals but do not develop symptoms of metal toxicity	PHO84	-1.07212	6.58e-16
AN9408	Fatty acid synthase, beta subunit; multifunctional enzyme with a predicted role in cytosolic fatty acid formation	fasB	#N/A	FAS1	-1.06514	2.24e-08
AN5372	Transcript induced in response to calcium dichloride in a CrzA-dependent manner	0	#N/A	#N/A	-1.06236	0.000864272
AN7661	Ortholog(s) have RNA polymerase II core promoter proximal region sequence-specific DNA binding, more	0	bHLH protein with similarity to myc-family transcription factors; overexpression confers hyperfilamentous growth and suppresses the pseudohyphal filamentation defect of a diploid mep1 mep2 homozygous null mutant	HMS1	-1.06035	8.31e-06
AN8362	Ortholog of Aspergillus versicolor : Aspve1_0142121 and Aspergillus sydowii : Aspsy1_0476216	0	#N/A	#N/A	-1.05653	0.0162411
AN0067	Putative ribonucleotide reductase small subunit; transcript upregulated in response to camptothecin	0	#N/A	RNR2	-1.04394	0.00175124
AN6558	Ortholog(s) have RNA polymerase I activity, RNA polymerase III activity and role in tRNA transcription from RNA polymerase III promoter, transcription from RNA polymerase I promoter	0	RNA polymerase subunit AC19; common to RNA polymerases I and III	RPC19	-1.03897	1.8e-06
AN8799	Ortholog(s) have cytosol, nucleus localization	0	#N/A	GCD14	-1.0361	1.16e-09
AN4757	Ortholog(s) have role in cellular response to cadmium ion, detoxification of cadmium ion, ubiquinone biosynthetic process and mitochondrial inner membrane localization	0	Protein with a role in ubiquinone (Coenzyme Q) biosynthesis; possibly functioning in stabilization of Coq7p; located on the matrix face of the mitochondrial inner membrane; component of a mitochondrial ubiquinone-synthesizing complex	COQ4	-1.02643	2.06e-11
AN0365	Ortholog of A. fumigatus Af293 : Afu1g01950, A. niger CBS 513.88 : An01g06340, A. oryzae RIB40 : AO090005000900, Aspergillus wentii : Aspwe1_0049744 and Aspergillus sydowii : Aspsy1_0040934	0	#N/A	#N/A	-1.02616	0.0109692
AN5132	Ortholog(s) have guanine nucleotide transmembrane transporter activity and role in cellular iron ion homeostasis, guanine nucleotide transport, mitochondrial genome maintenance, transmembrane transport	0	Mitochondrial GTP/GDP transporter; essential for mitochondrial genome maintenance; has a role in mitochondrial iron transport; member of the mitochondrial carrier family	GGC1	-1.02239	1.2e-22
AN10370	Ortholog of A. fumigatus Af293 : Afu3g07980, A. niger CBS 513.88 : An16g01990, A. oryzae RIB40 : AO090005001498, Aspergillus wentii : Aspwe1_0173462 and Aspergillus sydowii : Aspsy1_0042585	0	#N/A	#N/A	-1.02191	2.93e-05
AN12473	Putative heat shock protein	hscA	Cytoplasmic ATPase that is a ribosome-associated molecular chaperone; functions with J-protein partner Zuo1p; may be involved in the folding of newly-synthesized polypeptide chains; member of the HSP70 family; SSB2 has a paralog, SSB1, that arose from the whole genome duplication	SSB2	-1.00496	1.63e-08
AN8012	Putative bifunctional enzyme with a predicted role in sterol metabolism	0	#N/A	ERG20	-1.00421	1.41e-16
AN1730	Protein of the prn gene cluster; predicted to be involved in proline metabolism	prnX	Putative protein of unknown function; deletion mutant has no detectable phenotype	YGL159W	-1.00197	0.00035742
AN0332	Has domain(s) with predicted role in transmembrane transport and integral to membrane localization	0	Polyamine transporter of the major facilitator superfamily; member of the 12-spanner drug:H(+) antiporter DHA1 family; specific for spermine; localizes to the plasma membrane; transcription of TPO2 is regulated by Haa1p; TPO2 has a paralog, TPO3, that arose from the whole genome duplication	TPO2	-1.00069	0.00376101
