# Supplementary material for: Nuclear Functions of KaeA, a Subunit of the KEOPS Complex in Aspergillus nidulans
Source: Int J Mol Sci. 2022 Sep 22;23(19):11138. doi: 10.3390/ijms231911138 (PMC9570407; doi:10.3390/ijms231911138)
Supplement: Supplementary file 1 [file ijms-23-11138-s001.zip › ijms-1835910-supplementary/Table S4.xlsx]

## Sheet: A. Genes upregulated in kaeA25
Table S4
Genes differentially expressed in kaeA25 mutant
(A) Genes upregulated in kaeA25
Gene AN number	Gene function (from FungDB)	Gene name	Protein fucnction of yeast ortholog (from SGD)	Yeast orthologue gene name	log2FoldChange	adjusted p value
AN0784	Ortholog(s) have glyoxysome localization	0	Peroxisomal 2,4-dienoyl-CoA reductase; auxiliary enzyme of fatty acid beta-oxidation; homodimeric enzyme required for growth and sporulation on petroselineate medium; expression induced during late sporulation and in the presence of oleate	SPS19	1.51224	0.0102149
AN1897	Homogentisate 1,2-dioxygenase, enzyme in phenylalanine catabolism; required for growth on phenylalanine or phenylacetate as the sole carbon source; mutation in human ortholog results in alkaptonuria	hmgA	0	0	1.61079	0.0049212
AN1896	Fumarylacetoacetate hydrolase, catalyzes the last step in the phenylalanine catabolic pathway; intracellular; protein abundance decreased by menadione stress; mutation in human ortholog causes type I hereditary tyrosinaemia	fahA	0	0	2.10803	2.14e-06
AN3236	Has domain(s) with predicted O-methyltransferase activity	0	0	0	1.89792	5.22e-06
AN0057	Ortholog(s) have cytosol localization	0	Cytoplasmic tyrosyl-tRNA synthetase; required for cytoplasmic protein synthesis; interacts with positions 34 and 35 of the tRNATyr anticodon; mutations in human ortholog YARS are associated with Charcot-Marie-Tooth (CMT) neuropathies; protein abundance increases in response to DNA replication stress	TYS1	1.32006	1.21e-25
AN0279	Putative transcription factor involved in regulation of asexual and sexual development and in response to nitrogen starvation; contains a myb-like DNA-binding domain	flbD	Myb-related transcription factor; involved in regulating basal and induced expression of genes of the purine and histidine biosynthesis pathways; also involved in regulation of meiotic recombination at specific genes	BAS1	1.00194	0.0088262
AN0382	Has domain(s) with predicted role in transmembrane transport and integral to membrane localization	0	0	MCH2	1.32082	3.79e-15
AN0337	Ortholog of A. fumigatus Af293 : Afu1g07195, A. niger CBS 513.88 : An07g09780, A. oryzae RIB40 : AO090012000973, Aspergillus wentii : Aspwe1_0028307 and Aspergillus sydowii : Aspsy1_0047732	0	0	0	4.73796	3.81e-116
AN0385	Putative branched chain amino acid aminotransferase with a predicted role in branched chain amino acid biosynthesis	0	Cytosolic branched-chain amino acid (BCAA) aminotransferase; preferentially involved in BCAA catabolism; homolog of murine ECA39; highly expressed during stationary phase and repressed during logarithmic phase; BAT2 has a paralog, BAT1, that arose from the whole genome duplication	BAT2	1.05642	8.26e-05
AN1899	Putative 4-hydroxyphenylpyruvate dioxygenase with a predicted role in aromatic amino acid biosynthesis; expression induced by phenylalanine and repressed by glucose; mutants unable to use phenylalanine as a sole carbon source	hpdA	0	0	1.69244	0.00182404
AN5187	Has domain(s) with predicted solute:hydrogen antiporter activity, role in cation transport, transmembrane transport and integral to membrane localization	0	Na+/H+ antiporter; involved in sodium and potassium efflux through the plasma membrane; required for alkali cation tolerance at acidic pH	NHA1	1.71925	6.67e-14
AN0591	Ortholog(s) have cytosol, nucleus localization	0	Flavin adenine dinucleotide (FAD) synthetase; performs the second step in synthesis of FAD from riboflavin	FAD1	1.07092	0.00474162
AN0701	Has domain(s) with predicted NAD binding, oxidoreductase activity, acting on the CH-OH group of donors, NAD or NADP as acceptor activity and role in oxidation-reduction process	0	3-phosphoglycerate dehydrogenase; catalyzes the first step in serine and glycine biosynthesis; SER3 has a paralog, SER33, that arose from the whole genome duplication	SER3	1.15858	4.28e-13
AN0798	Protein of unknown function	0	0	0	1.19812	2.34e-12
AN10960	Ortholog of Aspergillus versicolor : Aspve1_0135933	0	0	0	2.70818	2.85e-21
AN0928	Ortholog(s) have role in conidiophore development	0	Sterol regulatory element binding protein; induces transcription of sterol biosynthetic genes and of DAN/TIR gene products; relocates from intracellular membranes to perinuclear foci on sterol depletion; UPC2 has a paralog, ECM22, that arose from the whole genome duplication	UPC2	1.01648	0.000814995
AN0987	Has domain(s) with predicted N-acetyltransferase activity	0	0	0	1.43004	8.29e-05
AN11043	Has domain(s) with predicted N-acetyltransferase activity	0	0	0	2.38083	3.34e-21
AN0401	Ortholog of A. fumigatus Af293 : Afu2g02490, Aspergillus flavus NRRL 3357 : AFL2T_08730, Aspergillus versicolor : Aspve1_0035846 and Aspergillus fumigatus A1163 : AFUB_019590	0	0	0	2.40724	4.98e-13
AN2948	Ortholog of A. nidulans FGSC A4 : AN2592, A. fumigatus Af293 : Afu3g07930, A. oryzae RIB40 : AO090005001491, AO090113000037 and Neosartorya fischeri NRRL 181 : NFIA_069240	0	0	0	2.23358	3.41e-43
AN8604	Putative GNAT-type acetyltransferase	ngn23	Putative protein of unknown function; YIR042C is a non-essential gene	YIR042C	1.8019	8.46e-11
AN10096	Has domain(s) with predicted hydrolase activity	0	0	0	1.21666	0.00152598
AN10222	Ortholog(s) have glucose-6-phosphate 1-epimerase activity and cytoplasm, nucleus localization	0	0	YMR099C	1.0302	0.00659031
AN10299	Has domain(s) with predicted carboxy-lyase activity, pyridoxal phosphate binding activity and role in cellular amino acid metabolic process	0	0	0	1.20494	4.18e-15
AN10491	Putative transcription factor; predicted role in secondary metabolite production	0	Zinc cluster protein proposed to be a transcriptional regulator; regulator involved in the stress response; null mutants have a respiratory deficiency, calcofluor white sensitivity and slightly increased cycloheximide resistance	ASG1	1.15545	0.0114073
AN10619	Has domain(s) with predicted carboxy-lyase activity, pyridoxal phosphate binding activity and role in carboxylic acid metabolic process	0	0	0	1.45448	5.55e-09
AN10783	0	0	0	0	1.47836	1.69e-07
AN5053	Has domain(s) with predicted N-acetyltransferase activity	0	0	0	1.71966	5.66e-08
AN10901	Ortholog(s) have glycine dehydrogenase (decarboxylating) activity, role in glycine decarboxylation via glycine cleavage system, one-carbon metabolic process and mitochondrion localization	0	P subunit of the mitochondrial glycine decarboxylase complex; glycine decarboxylase is required for the catabolism of glycine to 5,10-methylene-THF; expression is regulated by levels of 5,10-methylene-THF in the cytoplasm	GCV2	1.3769	6.64e-05
AN10949	Ortholog(s) have ATP binding, drug binding, fluconazole transporter activity, phospholipid-translocating ATPase activity, xenobiotic-transporting ATPase activity	0	Plasma membrane ATP-binding cassette (ABC) transporter; multidrug transporter actively regulated by Pdr1p; also involved in steroid transport, cation resistance, and cellular detoxification during exponential growth; PDR5 has a paralog, PDR15, that arose from the whole genome duplication	PDR5	1.25334	0.000542291
AN6227	Ortholog(s) have cytosol, nucleus localization	0	0	0	1.54708	0.000275679
AN11209	Has domain(s) with predicted role in transmembrane transport and integral to membrane localization	0	Protein of unknown function with 8 putative transmembrane segments; ORF exhibits genomic organization compatible with a translational readthrough-dependent mode of expression	BSC6	1.46333	2.11e-05
AN1198	Putative aminomethyltransferase with a predicted role in glycine, serine, and threonine metabolism	0	T subunit of the mitochondrial glycine decarboxylase complex; glycine decarboxylase is required for the catabolism of glycine to 5,10-methylene-THF; expression is regulated by levels of levels of 5,10-methylene-THF in the cytoplasm	GCV1	1.42059	0.000117576
AN1253	Ortholog of A. niger CBS 513.88 : An08g02170, Aspergillus wentii : Aspwe1_0036553, Aspergillus versicolor : Aspve1_0024471 and Aspergillus clavatus NRRL 1 : ACLA_025280	0	0	0	1.12619	1.1e-11
AN1733	Putative delta-1-pyrroline-5-carboxylate dehydrogenase with a predicted role in glutamate and glutamine metabolism; expression is negatively regulated by CreA	prnC	Delta-1-pyrroline-5-carboxylate dehydrogenase; nuclear-encoded mitochondrial protein involved in utilization of proline as sole nitrogen source; deficiency of the human homolog causes HPII, an autosomal recessive inborn error of metabolism	PUT2	1.06575	5.09e-18
AN2248	Putative 4-aminobutyrate transaminase, required for utilization of gamma-aminobutyric acid (GABA); transcriptionally regulated by AmdR	gatA	Gamma-aminobutyrate (GABA) transaminase; also known as 4-aminobutyrate aminotransferase; involved in the 4-aminobutyrate and glutamate degradation pathways; required for normal oxidative stress tolerance and nitrogen utilization; protein abundance increases in response to DNA replication stress	UGA1	1.21413	5.71e-05
AN2300	Putative ATP-binding cassette (ABC) transporter of the P-glycoprotein cluster; has a role in protection against cytotoxic agents, in antibiotic secretion and in the efflux of the azole-related fungicide fenarimol; upregulated by farnesol	atrD	Plasma membrane ATP-binding cassette (ABC) transporter; required for the export of a-factor, catalyzes ATP hydrolysis coupled to a-factor transport; contains 12 transmembrane domains and two ATP binding domains; expressed only in MATa cells	STE6	1.00909	0.0004478
AN2479	Putative GNAT-type acetyltransferase	ngn16	0	0	1.16053	1.12e-12
AN2525	Putative L-serine dehydratase with a predicted role in glycine, serine, and threonine metabolism	0	0	SRY1	1.21613	1.5e-07
AN2538	Ortholog of Aspergillus versicolor : Aspve1_0026536 and Aspergillus sydowii : Aspsy1_0028980	0	0	0	1.1654	0.00175721
AN2585	Has domain(s) with predicted substrate-specific transmembrane transporter activity, role in transmembrane transport and integral to membrane localization	0	Glycerol proton symporter of the plasma membrane; subject to glucose-induced inactivation, strongly but transiently induced when cells are subjected to osmotic shock	STL1	1.11419	0.0260649
AN3429	Protein of unknown function; upregulated in A. oryzae and A. nidulans under hypoxic growth conditions	0	0	0	1.93746	2.55e-12
AN2741	Has domain(s) with predicted selenium binding activity and role in cell redox homeostasis	0	0	0	1.0856	2.41e-09
AN2794	Has domain(s) with predicted substrate-specific transmembrane transporter activity, role in transmembrane transport and integral to membrane localization	0	Myo-inositol transporter; member of the sugar transporter superfamily; expressed constitutively; ITR2 has a paralog, ITR1, that arose from the whole genome duplication	ITR2	1.12775	6.23e-06
AN7937	Protein responsive to Concanamycin A	cipC	0	0	2.48891	3.3e-14
AN3141	Predicted glycosylphosphatidylinositol (GPI)-anchored protein	0	0	0	1.07958	0.0233085
AN7758	Ortholog of A. niger CBS 513.88 : An13g01890, A. oryzae RIB40 : AO090701000676, Neosartorya fischeri NRRL 181 : NFIA_079570 and Aspergillus wentii : Aspwe1_0035088	0	0	0	1.72776	1.35e-14
AN3387	Putative G-protein coupled receptor	gprD	0	0	1.03921	0.016301
AN3695	Putative anthranilate synthase with a predicted role in aromatic amino acid biosynthesis	0	Anthranilate synthase; catalyzes the initial step of tryptophan biosynthesis, forms multifunctional hetero-oligomeric anthranilate synthase:indole-3-glycerol phosphate synthase enzyme complex with Trp3p	TRP2	1.01152	5.85e-07
AN0948	Has domain(s) with predicted ATP binding, ATPase activity	0	Positive regulator of the Gcn2p kinase activity; forms a complex with Gcn1p; proposed to stimulate Gcn2p activation by an uncharged tRNA	GCN20	3.16411	6.17e-35
AN3970	Kinesin-family protein	0	Kinesin-related antiparallel sliding motor protein involved in mitotic spindle positioning; sliding activity promotes bipolar spindle assembly and maintenance of genome stability; also inhibits spindle elongation and promotes spindle disassembly in late anaphase	KIP3	1.37	0.000348361
AN3976	Has domain(s) with predicted nucleotide binding activity	0	0	0	1.47481	7.87e-05
AN4186	Putative glucose 1-dehydrogenase	gudB	Peroxisomal 2,4-dienoyl-CoA reductase; auxiliary enzyme of fatty acid beta-oxidation; homodimeric enzyme required for growth and sporulation on petroselineate medium; expression induced during late sporulation and in the presence of oleate	SPS19	1.13371	1.29e-05
AN6779	Putative ABC superfamily multidrug resistance-associated protein; expression reduced after exposure to farnesol	0	Transporter of the ATP-binding cassette (ABC) family; involved in bile acid transport; negative regulator of vacuole fusion; regulates release of lumenal Ca2+ stores; similar to mammalian bile transporters; YBT1 has a paralog, VMR1, that arose from the whole genome duplication	YBT1	3.26977	1.57e-25
AN4294	Ortholog(s) have mitochondrion localization	0	0	0	1.02205	2.7e-06
AN2901	Arginase, catalyzes hydrolysis of arginine to urea and ornithine in the arginine catabolic pathway; induced by arginine and repressed by ammonium	agaA	Arginase; responsible for arginine degradation, expression responds to both induction by arginine and nitrogen catabolite repression; disruption enhances freeze tolerance	CAR1	4.34119	2.61e-113
AN4595	Putative nuclear pore complex protein with homology to Saccharomyces cerevisiae Nup42p; localizes to the nuclear periphery during interphase and disperses throughout the cell during mitosis	nup42	FG-nucleoporin component of central core of the nuclear pore complex; also part of the nuclear pore complex (NPC) cytoplasmic filaments; contributes directly to nucleocytoplasmic transport; regulates ADP release from the ATP-dependent RNA helicase Dbp5p; forms a stable association with Nup82p, Gle2p and two other FG-nucleoporins (Nsp1p and Nup116p)	NUP159	1.22447	1.39e-10
AN0661	Ortholog(s) have nucleotidyltransferase activity	0	0	0	2.18804	1.94e-10
AN4779	Ortholog of A. fumigatus Af293 : Afu3g06660, A. niger CBS 513.88 : An11g09650, A. oryzae RIB40 : AO090020000332, Aspergillus wentii : Aspwe1_0173599 and Aspergillus sydowii : Aspsy1_0087834	0	0	0	1.04657	0.00985096
AN4843	Putative alpha-glucosidase with a predicted role in maltose metabolism	agdG	Major isomaltase (alpha-1,6-glucosidase/alpha-methylglucosidase); required for isomaltose utilization; specificity for isomaltose, alpha-methylglucoside, and palatinose; member of the IMA isomaltase family	IMA1	1.31295	5.76e-05
AN4874	Ortholog(s) have endoribonuclease activity, role in RNA catabolic process, apoptotic process, cell morphogenesis and cytosol, extracellular region, vacuole localization	0	Vacuolar RNase of the T(2) family; relocalizes to the cytosol where it cleaves tRNAs upon oxidative or stationary phase stress; promotes apoptosis under stress conditions and this function is independent of its catalytic activity	RNY1	1.29614	4.46e-06
AN5461	Ortholog of A. fumigatus Af293 : Afu5g00130, A. niger CBS 513.88 : An01g00570, Aspergillus wentii : Aspwe1_0022994, Aspergillus versicolor : Aspve1_0039792 and Aspergillus clavatus NRRL 1 : ACLA_024300	0	0	0	1.37138	0.00419559
AN8609	Predicted glycosylphosphatidylinositol (GPI)-anchored protein	0	0	0	2.04271	1.91e-12
AN4654	Ortholog of A. fumigatus Af293 : Afu2g01720, A. niger CBS 513.88 : An07g05260, Aspergillus sydowii : Aspsy1_0155851 and Aspergillus carbonarius ITEM 5010 : Acar5010_208321	0	0	0	2.04298	7.42e-10
AN5547	Has domain(s) with predicted nucleotide binding, oxidoreductase activity and role in metabolic process	0	Peroxisomal 2,4-dienoyl-CoA reductase; auxiliary enzyme of fatty acid beta-oxidation; homodimeric enzyme required for growth and sporulation on petroselineate medium; expression induced during late sporulation and in the presence of oleate	SPS19	1.24594	1.04e-05
AN5616	Ortholog(s) have cytosol, nucleus localization	0	0	BNA3	1.03933	2.75e-12
AN1810	Ornithine transaminase, involved in utilization of arginine as a proline source; arginine-induced expression and activity; subject to carbon-catabolite and nitrogen-metabolite repression; regulated by CreA and AreA; stress-induced protein	otaA	L-ornithine transaminase (OTAse); catalyzes the second step of arginine degradation, expression is dually-regulated by allophanate induction and a specific arginine induction process; not nitrogen catabolite repression sensitive; protein abundance increases in response to DNA replication stress	CAR2	3.82862	5.53e-116
AN5721	Ortholog(s) have cytosol localization	0	Component of the ribosome quality control complex (RQC); RQC (Rqc1p-Rkr1p-Tae2p-Cdc48p-Npl4p-Ufd1p) is a ribosome-bound complex required for the degradation of polypeptides arising from stalled translation; required along with Rkr1p for recruitment of the Cdc48p-Npl4p-Ufd1p AAA ATPase complex to the RQC	YDR333C	1.47354	2.3e-30
AN5977	Ortholog(s) have carbonyl reductase (NADPH) activity and cytosol, nucleus localization	0	NADPH-dependent aldehyde reductase; utilizes aromatic and alophatic aldehyde substrates; member of the short-chain dehydrogenase/reductase superfamily	ARI1	1.00245	0.00460003
AN6086	Putative F-box protein; ortholog(s) have role in SCF-dependent proteasomal ubiquitin-dependent protein catabolism, cellular response to methylmercury and SCF ubiquitin ligase complex localization; NeddH-associated protein	fbx1	0	HRT3	1.2013	5.57e-15
AN6088	Predicted metal ion transmembrane transporter; upregulated in A. oryzae and A. nidulans under hypoxic growth conditions	0	0	0	1.14553	3.11e-11
AN6470	Protein with lysozyme activity, involved in carbohydrate catabolism	0	0	0	1.25448	0.000309186
AN1812	bZIP transcription factor; induced in response to amino acid starvation	jlbA	0	0	2.59715	7.15e-30
AN6487	Putative aspartyl protease; ortholog of S. cerevisiae BAR1; expression reduced after exposure to farnesol	0	0	YPS1	1.29064	5.34e-06
AN6940	Has domain(s) with predicted metal ion transmembrane transporter activity, role in metal ion transport, transmembrane transport and membrane localization	0	Probable Mg(2+) transporter; overexpression confers increased tolerance to Al(3+) and Ga(3+) ions; plays a role in regulating Ty1 transposition	ALR2	1.22824	0.00234151
AN7010	Ortholog(s) have role in negative regulation of gene expression and cytosol, nucleus localization	0	Protein of unknown function; null mutant is defective in unfolded protein response; possibly involved in a membrane regulation metabolic pathway; member of the PhzF superfamily, though most likely not involved in phenazine production	YHI9	1.05857	0.0328767
AN7479	Putative asparaginyl-tRNA synthetase with a predicted role in tRNA charging for translation	0	Cytosolic asparaginyl-tRNA synthetase; required for protein synthesis, catalyzes the specific attachment of asparagine to its cognate tRNA	DED81	1.02842	7.59e-07
AN7677	Ortholog(s) have role in peroxisome organization and peroxisomal membrane localization	0	Peroxisomal integral membrane peroxin; involved in the regulation of peroxisomal size, number and distribution; genetic interactions suggest that Pex28p and Pex29p act at steps upstream of those mediated by Pex30p, Pex31p, and Pex32p; forms ER foci upon DNA replication stress	PEX29	1.05749	1.05e-08
AN7725	Protein required for biosynthesis of pyridoxine; highly conserved throughout fungi, plants and bacteria	pyroA	Member of a stationary phase-induced gene family; expressed in the presence of galactose; transcription of SNZ3 is induced prior to diauxic shift, and also in the absence of thiamin in a Thi2p-dependent manner; forms a coregulated gene pair with SNO3	SNZ3	1.20513	4.22e-07
AN8024	Ortholog(s) have cytosol, nucleus localization	0	0	NIT2	1.08144	0.000171718
AN8095	Has domain(s) with predicted role in transmembrane transport and integral to membrane localization	0	Plasma membrane protein of the Major Facilitator Superfamily (MFS); involved in amino acid uptake and drug sensitivity; VBA5 has a paralog, VBA3, that arose from a segmental duplication	VBA5	1.47114	0.00841572
AN8421	Putative endo-mannanase GH76 family protein; role in polysaccharide degradation	dfgB	Putative mannosidase; GPI-anchored membrane protein required for cell wall biosynthesis in bud formation;homologous to Dfg5p	DCW1	1.32301	4.41e-07
AN0354	Putative 3-deoxy-D-arabino-heptulosonate 7-phosphate synthase with a predicted role in aromatic amino acid family biosynthesis; protein expressed at increased levels in a hapX mutant versus wild-type; feedback-inhibited by phenylalanine	aroG	3-deoxy-D-arabino-heptulosonate-7-phosphate (DAHP) synthase; catalyzes the first step in aromatic amino acid biosynthesis and is feedback-inhibited by phenylalanine or high concentration of tyrosine or tryptophan	ARO3	1.51185	2.48e-18
AN8478	Ortholog of A. fumigatus Af293 : Afu2g00870, A. oryzae RIB40 : AO090020000348, Neosartorya fischeri NRRL 181 : NFIA_099010, Aspergillus wentii : Aspwe1_0174900 and Aspergillus versicolor : Aspve1_0367643	0	0	0	1.07499	0.00410487
AN8750	Has domain(s) with predicted oxidoreductase activity, role in oxidation-reduction process and mitochondrion localization	0	0	0	1.11382	2.4e-05
AN8932	TIM-barrel enzyme family protein; ortholog of A. fumigatus Afu1g10110	0	0	0	1.27884	8.35e-05
AN9130	Has domain(s) with predicted cholinesterase activity	0	0	0	1.10125	0.0312803
AN9356	Has domain(s) with predicted oxidoreductase activity and role in oxidation-reduction process	0	0	0	1.16373	0.000102216
AN9361	Ortholog of A. fumigatus Af293 : Afu5g14420, A. niger CBS 513.88 : An05g01800, A. oryzae RIB40 : AO090103000493, Aspergillus wentii : Aspwe1_0041204 and Aspergillus sydowii : Aspsy1_0051612	0	0	0	1.22976	1.26e-05
AN3409	Protein of unknown function; transcript repressed by nitrate	0	0	0	6.81962	4.78e-74
AN7087	Ortholog of A. fumigatus Af293 : Afu8g07170, A. oryzae RIB40 : AO090005000253, Neosartorya fischeri NRRL 181 : NFIA_099960, Aspergillus wentii : Aspwe1_0038547 and Aspergillus versicolor : Aspve1_0046531	0	0	0	3.65919	3.3e-14

## Sheet: B.Genes downregulated in kaeA25
Table S4
Genes differentially expressed in kaeA25 mutant
(B) Genes downregulated in kaeA25
Gene AN number	Gene function (from FungDB)	Gene name	Protein fucnction of yeast ortholog (from SGD)	Yeast orthologue gene name	log2FoldChange	adjusted p value
AN0399	High-affinity nitrate transporter; transcription is induced by nitrate and repressed by ammonium; predicted NirA binding site in promoter	nrtB	0	0	-1.75172	0.000246996
AN0443	Putative zinc containing alcohol dehydrogenase; protein expressed at decreased levels in a hapX mutant versus wild-type	0	0	BDH1	-1.31694	0.000426056
AN0451	Putative C-8 sterol isomerase with a predicted role in sterol metabolism	0	0	ERG2	-1.03715	0.000705327
AN0539	Ortholog of Aspergillus kawachii : Aspka1_0181433 and Aspergillus acidus : Aspfo1_0142555	0	0	0	-1.22707	0.00576659
AN0790	Ortholog(s) have intracellular localization	0	0	0	-1.43268	0.000399038
AN0820	Has domain(s) with predicted coenzyme binding, phosphogluconate dehydrogenase (decarboxylating) activity and role in oxidation-reduction process, pentose-phosphate shunt	0	0	0	-1.2596	0.0156297
AN0825	Ortholog of A. fumigatus Af293 : Afu1g14860, A. niger CBS 513.88 : An06g02310, An01g12970, A. oryzae RIB40 : AO090005001247, Aspergillus wentii : Aspwe1_0485796 and Aspergillus sydowii : Aspsy1_0083958	0	0	0	-1.02403	0.00148714
AN0913	Putative phosphatidylinositol synthase with a predicted role in phospholipid metabolism	0	Phosphatidylinositol synthase; required for biosynthesis of phosphatidylinositol, which is a precursor for polyphosphoinositides, sphingolipids, and glycolipid anchors for some of the plasma membrane proteins	PIS1	-1.10598	0.0110644
AN0918	Putative ceramide hydroxylase with a predicted role in sphingoglycolipid metabolism	0	Sphingolipid alpha-hydroxylase; functions in the alpha-hydroxylation of sphingolipid-associated very long chain fatty acids, has both cytochrome b5-like and hydroxylase/desaturase domains, not essential for growth	SCS7	-1.00609	0.0445661
AN10000	Possible pseudogene, transposon-related	0	0	0	-1.16346	1.15e-08
AN1007	Putative nitrite reductase with a predicted role in nitrogen metabolism; transcript stabilized by intracellular nitrate	niiA	0	0	-1.01149	0.0288651
AN10537	Has domain(s) with predicted nucleic acid binding, nucleotide binding activity	0	Posttranscriptional regulator of phosphate metabolism; facilitates PHO4 mRNA degradation by interacting with Pop2p; regulates PHO4 mRNA stability by binding to PHO4's 3'UTR in a phosphate-dependent manner; contains highly conserved YTH (YT521-B Homology) domain that exhibits RNA-binding activity; functional homolog of human YTHDF2	YDR374C	-1.47482	8.23e-07
AN10632	Has domain(s) with predicted nucleic acid binding activity, role in DNA integration and nucleus localization	0	0	YIL080W	-1.05578	1.82e-05
AN10872	Has domain(s) with predicted role in ubiquitin-dependent protein catabolic process	0	0	0	-1.46716	0.000596466
AN5467	Ortholog of Aspergillus terreus NIH2624 : ATET_07601	0	0	0	-6.56171	2.17e-58
AN6821	Ortholog of Aspergillus sydowii : Aspsy1_0091668	0	0	0	-1.67066	0.000134711
AN2621	Delta-(L-alpha-aminoadipyl)-L-cysteinyl-D-valine synthetase, nonribosomal peptide synthase, the first enzyme of the penicillin biosynthesis pathway	acvA	Alpha aminoadipate reductase; catalyzes the reduction of alpha-aminoadipate to alpha-aminoadipate 6-semialdehyde, which is the fifth step in biosynthesis of lysine; activation requires posttranslational phosphopantetheinylation by Lys5p	LYS2	-2.29788	1.19e-05
AN8903	Putative peptide transporter; transcript upregulated by nitrate limitation	0	Integral membrane peptide transporter; mediates transport of di- and tri-peptides; conserved protein that contains 12 transmembrane domains; PTR2 expression is regulated by the N-end rule pathway via repression by Cup9p	PTR2	-2.1893	1.42e-06
AN10981	Putative bifunctional GTP cyclohydrolase II; intracellular; protein abundance decreased by menadione stress	0	0	0	-1.27883	0.0151605
AN11018	Ortholog of A. fumigatus Af293 : Afu5g07902, A. niger CBS 513.88 : An03g03930, A. oryzae RIB40 : AO090701000702, Aspergillus wentii : Aspwe1_0167560 and Aspergillus sydowii : Aspsy1_0058760	0	0	0	-1.03208	0.00108564
AN1246	Putative phosphoglycerate kinase with a predicted role in gluconeogenesis and glycolysis; intracellular, menadione stress-induced protein; promoter activity is greater on gluconeogenic than on glycolytic carbon sources	pgkA	3-phosphoglycerate kinase; catalyzes transfer of high-energy phosphoryl groups from the acyl phosphate of 1,3-bisphosphoglycerate to ADP to produce ATP; key enzyme in glycolysis and gluconeogenesis	PGK1	-1.09157	7.87e-05
AN1659	Putative amino acid transporter; transcript is induced by nitrate	0	0	GAP1	-1.43464	0.0146987
AN1805	Putative carbonic anhydrase; required for growth in ambient CO2 conditions; protein expressed at increased levels during osmoadaptation	canB	Carbonic anhydrase; metalloenzyme that catalyzes CO2 hydration to bicarbonate, which is an important metabolic substrate, and protons; not expressed under conditions of high CO2, such as inside a growing colony, but transcription is induced in response to low CO2 levels, such as on the colony surface in ambient air; poorly transcribed under aerobic conditions and at an undetectable level under an…	NCE103	-1.46558	0.000525186
AN10854	Ortholog(s) have AMP-activated protein kinase activity, protein serine/threonine kinase activator activity	0	Activating gamma subunit of the AMP-activated Snf1p kinase complex; additional subunits of the complex are Snf1p and a Sip1p/Sip2p/Gal83p family member; activates glucose-repressed genes, represses glucose-induced genes; role in sporulation, and peroxisome biogenesis; protein abundance increases in response to DNA replication stress	SNF4	-6.6106	5.26e-63
AN1894	Transcript induced in response to calcium dichloride in a CrzA-dependent manner	0	0	0	-1.14409	4.15e-09
AN1181	Putative transporter with a predicted role in small molecule transport; ammonium permease	mepA	Ammonium permease involved in regulation of pseudohyphal growth; belongs to a ubiquitous family of cytoplasmic membrane proteins that transport only ammonium (NH4+); expression is under the nitrogen catabolite repression regulation	MEP2	-1.8334	0.000697431
AN2623	Isopenicillin-N N-acyltransferase; null produces reduced levels of penicillin; partially redundant with aatB	aatA	0	0	-1.30931	0.00704515
AN0890	Ortholog(s) have fungal-type vacuole membrane localization	0	Vacuolar membrane protein of unknown function; member of the multidrug resistance family; YCR023C is not an essential gene	YCR023C	-1.67247	0.00034882
AN2713	Has domain(s) with predicted nucleic acid binding activity, role in DNA integration and nucleus localization	0	0	YIL080W	-1.12317	8.65e-08
AN2815	Putative mannitol 2-dehydrogenase with a predicted role in mannose/mannitol, fructose, and sorbose/sorbitol metabolism	0	Putative mannitol dehydrogenase; deletion suppressor of mpt5 mutation; DSF1 has a paralog, YNR073C, that arose from a segmental duplication	DSF1	-1.04717	0.0249055
AN3012	Ortholog(s) have importin-alpha export receptor activity, role in protein export from nucleus, tRNA re-export from nucleus and cytosol, nuclear envelope localization	kapL	Karyopherin; involved in nuclear import and export of proteins, including import of replication protein A and export of Far1p and transcription factors Swi5p, Swi6p, Msn2p, and Pho4p; required for re-export of mature tRNAs after their retrograde import from the cytoplasm; exportin-5 homolog	MSN5	-1.13101	2.17e-16
AN3181	Protein kinase domain-containing protein; transcript is induced by nitrate; predicted NirA binding site in promoter	0	0	0	-1.11189	0.0168641
AN3471	Has domain(s) with predicted nucleic acid binding activity, role in DNA integration and nucleus localization	0	0	#NAME?	-1.11426	2.08e-07
AN8915	Ortholog(s) have dipeptide transporter activity, tripeptide transporter activity and role in dipeptide transport, tripeptide transport	0	Integral membrane peptide transporter; mediates transport of di- and tri-peptides; conserved protein that contains 12 transmembrane domains; PTR2 expression is regulated by the N-end rule pathway via repression by Cup9p	PTR2	-2.70686	4.76e-11
AN0300	Putative asparaginase with a predicted role in asparagine metabolism	0	0	ASP3-3	-1.5726	9.75e-06
AN3763	Has domain(s) with predicted role in transmembrane transport and integral to membrane localization	0	Endosomal ferric enterobactin transporter; expressed under conditions of iron deprivation; member of the major facilitator superfamily; expression is regulated by Rcs1p and affected by chloroquine treatment	ENB1	-1.37815	2.18e-05
AN3865	Ortholog(s) have mitochondrion localization	0	Mitochondrial methionyl-tRNA synthetase (MetRS); functions as a monomer in mitochondrial protein synthesis; functions similarly to cytoplasmic MetRS although the cytoplasmic form contains a zinc-binding domain not found in Msm1p	MSM1	-1.0381	1.31e-08
AN4025	Has domain(s) with predicted hydrolase activity	0	Putative tubulin tyrosine ligase associated with P-bodies; forms cytoplasmic foci upon DNA replication stress	PBY1	-1.276	6.88e-10
AN0418	Putative high-affinity urea/H+ symporter; regulated by nitrogen catabolite repression; transcript upregulated by nitrate limitation	ureA	Plasma membrane transporter for both urea and polyamines; expression is highly sensitive to nitrogen catabolite repression and induced by allophanate, the last intermediate of the allantoin degradative pathway	DUR3	-2.00808	1.78e-06
AN4255	Non-catalytic atypical hexokinase involved in regulation of extracellular proteases in response to carbon starvation; associates with mitochondria	hxkC	Hexokinase isoenzyme 2; catalyzes phosphorylation of glucose in the cytosol; predominant hexokinase during growth on glucose; functions in the nucleus to repress expression of HXK1 and GLK1 and to induce expression of its own gene; antiapoptotic; phosphorylation/dephosphorylation at serine-14 by protein kinase Snf1p and protein phosphatase Glc7p-Reg1p regulates nucleocytoplasmic shuttling of Hxk2…	HXK2	-1.01708	0.0183604
AN4422	Putative aspartic-type endopeptidase; predicted glycosylphosphatidylinositol (GPI)-anchored protein	pepAd	Vacuolar aspartyl protease (proteinase A); required for posttranslational precursor maturation of vacuolar proteinases; important for protein turnover after oxidative damage; plays a protective role in acetic acid induced apoptosis; synthesized as a zymogen, self-activates	PEP4	-1.07025	0.000117576
AN4574	Ortholog of A. fumigatus Af293 : Afu2g01940, A. niger CBS 513.88 : An07g05670, An16g01120, A. oryzae RIB40 : AO090124000031, AO090011000460 and Aspergillus wentii : Aspwe1_0041700, Aspwe1_0111092	0	Putative protein of unknown function; expression regulated by copper levels	YOR389W	-1.09227	0.010999
AN4757	Ortholog(s) have role in cellular response to cadmium ion, detoxification of cadmium ion, ubiquinone biosynthetic process and mitochondrial inner membrane localization	0	Protein with a role in ubiquinone (Coenzyme Q) biosynthesis; possibly functioning in stabilization of Coq7p; located on the matrix face of the mitochondrial inner membrane; component of a mitochondrial ubiquinone-synthesizing complex	COQ4	-1.09431	0.0230863
AN4774	Ortholog(s) have uroporphyrin-III C-methyltransferase activity and role in cellular response to cadmium ion, cellular response to drug, detoxification of cadmium ion, methionine biosynthetic process, siroheme biosynthetic process	0	0	MET1	-1.20146	3.27e-06
AN5210	Putative pyruvate kinase with a predicted role in gluconeogenesis and glycolysis; intracellular, menadione stress-induced protein	pkiA	0	CDC19	-1.01679	1.83e-13
AN5257	Ortholog(s) have mitochondrion localization	0	Protein of unknown function; similar to dehydrogenases from other model organisms; green fluorescent protein (GFP)-fusion protein localizes to both the cytoplasm and nucleus; protein abundance increases in response to DNA replication stress	YNL134C	-1.25577	0.0063813
AN6932	High-capacity, high-affinity uric acid-xanthine permease; induced by purine; positively regulated by uaY; under ammonium repression by AreA; localized to plasma membrane and strongly expressed in periphery of metulae	uapA	0	0	-1.61176	5.85e-07
AN5372	Transcript induced in response to calcium dichloride in a CrzA-dependent manner	0	0	0	-1.3318	5.73e-07
AN6118	Dicarboxylic amino acid permease, mediates high-affinity transport of L-glutamate and L-aspartate; regulated by nitrogen metabolite repression; mutants fail to utilize aspartate as a sole nitrogen source	agtA	Dicarboxylic amino acid permease; mediates high-affinity and high-capacity transport of L-glutamate and L-aspartate; also a transporter for Gln, Asn, Ser, Ala, and Gly; relocalizes from plasma membrane to vacuole upon DNA replication stress	DIP5	-2.30191	1.35e-14
AN5695	Has domain(s) with predicted carbon-sulfur lyase activity and role in metabolic process	0	0	0	-1.26704	0.0100092
AN9308	Has domain(s) with predicted UDP-N-acetylmuramate dehydrogenase activity, flavin adenine dinucleotide binding activity and role in oxidation-reduction process	0	0	0	-2.46015	5.21e-21
AN6263	Has domain(s) with predicted ATP binding, nucleoside-triphosphatase activity	0	Mitochondrial protein involved in mitochondrial protein sorting; putative membrane-spanning ATPase	MSP1	-1.12199	0.00130768
AN6438	Ortholog(s) have dipeptidyl-peptidase activity and role in proteolysis involved in cellular protein catabolic process	0	Dipeptidyl aminopeptidase; synthesized as a glycosylated precursor; localizes to the vacuolar membrane; similar to Ste13p	DAP2	-1.3333	0.00713251
AN6642	Putative potassium-transporting ATPase with a predicted role in energy metabolism; locus contains the conserved upstream open reading frames (uORFs) AN6642-uORF and AN6642-uORF.2	enaA	Protein with similarity to P-type ATPase sodium pumps; member of the Na+ efflux ATPase family	ENA5	-1.38192	0.000998322
AN6645	Putative 8-amino-7-oxononanoate synthase with a predicted role in Coenzyme A and pantothenate biosynthesis	bioF	5-aminolevulinate synthase; catalyzes the first step in the heme biosynthetic pathway; an N-terminal signal sequence is required for localization to the mitochondrial matrix; expression is regulated by Hap2p-Hap3p	HEM1	-1.02878	0.000333717
AN1628	Putative membrane ATPase with a predicted role in energy metabolism	enaB	Protein with similarity to P-type ATPase sodium pumps; member of the Na+ efflux ATPase family	ENA5	-2.40581	1.05e-28
AN6646	Protein of unknown function	0	0	0	-1.17943	2.21e-06
AN6838	Beta-tubulin, highly conserved component of microtubules; A. nidulans has two beta-tubulin genes, tubC and benA; expression of tubC increases during conidiation	tubC	Beta-tubulin; associates with alpha-tubulin (Tub1p and Tub3p) to form tubulin dimer, which polymerizes to form microtubules; mutation in human ortholog is associated with congenital fibrosis of the extraocular muscles (CFEOM) with polymicrogyria	TUB2	-1.05402	0.0151581
AN7177	Ortholog of A. fumigatus Af293 : Afu4g03322, A. niger CBS 513.88 : An14g01990, A. oryzae RIB40 : AO090011000139, Aspergillus sydowii : Aspsy1_0052594 and Aspergillus terreus NIH2624 : ATET_02136	0	0	0	-2.68051	4.01e-24
AN7792	Putative lysophosphoplipase A; predicted glycosylphosphatidylinositol (GPI)-anchored protein	0	Phospholipase B (lysophospholipase) involved in lipid metabolism; hydrolyzes phosphatidylinositol and phosphatidylserine and displays transacylase activity in vitro; PLB3 has a paralog, PLB1, that arose from the whole genome duplication	PLB3	-1.0323	0.00684918
AN8534	Purine transporter with high affinity for hypoxanthine and adenine; takes up purines for nucleotide salvage and as nitrogen sources; induced by uric acid; regulated by UaY and AreA	azgA	0	0	-1.04762	3.26e-12
AN8540	Siderophore iron transporter	mirB	Ferrioxamine B transporter; member of the ARN family of transporters that specifically recognize siderophore-iron chelates; transcription is induced during iron deprivation and diauxic shift; potentially phosphorylated by Cdc28p	SIT1	-1.3281	0.0266335
AN4575	Ortholog of A. oryzae RIB40 : AO090011000461, Aspergillus flavus NRRL 3357 : AFL2T_05228, Aspergillus versicolor : Aspve1_0042983 and Aspergillus sydowii : Aspsy1_0091136	0	0	0	-2.51058	3.01e-11
