# Supplementary material for: Nuclear Functions of KaeA, a Subunit of the KEOPS Complex in Aspergillus nidulans
Source: Int J Mol Sci. 2022 Sep 22;23(19):11138. doi: 10.3390/ijms231911138 (PMC9570407; doi:10.3390/ijms231911138)
Supplement: Supplementary file 1 [file ijms-23-11138-s001.zip › ijms-1835910-supplementary/Table S5.xlsx]

## Sheet: A. Genes upregulated in kaeA25
Table S5
Distribution of GO terms for genes differentially expressed in kaeA mutants
A. Genes upregulated in kaeA25
Only clusters comprising at lest 5 genes with corrected P - value <0.05 are shown
GO ID	GO term	Bgd count	Result count	Result gene list	P-value	Benjamini	Bonferroni			Go term	Result count
GO:0009987	cellular process	5186	53	AN0057,AN0279,AN0354,AN0382,AN0385,AN0401,AN0591,AN10096,AN10299,AN10491,AN10619,AN10901,AN10949,AN11209,AN1198,AN1733,AN1810,AN1812,AN1896,AN1897,AN1899,AN2248,AN2300,AN2479,AN2525,AN2538,AN2585,AN2794,AN2901,AN3387,AN3695,AN3970,AN4294,AN4595,AN4843,AN4874,AN5187,AN5721,AN5977,AN6086,AN6088,AN6227,AN6470,AN6487,AN6779,AN6940,AN7479,AN7677,AN7725,AN8095,AN8421,AN8604,AN9356,	0.0397287127312	0.194598017303	1.0			cellular process	53
GO:0006807	nitrogen compound metabolic process	2831	32	AN0057,AN0354,AN0385,AN0401,AN0591,AN10096,AN10299,AN10491,AN10901,AN1198,AN1733,AN1810,AN1896,AN1897,AN1899,AN2248,AN2479,AN2525,AN2538,AN2901,AN3695,AN4874,AN5721,AN6086,AN6088,AN6227,AN6470,AN6487,AN7479,AN7725,AN8024,AN8604,	0.0419186622211	0.194598017303	1.0			nitrogen compound metabolic process	32
GO:1901564	organonitrogen compound metabolic process	1858	28	AN0057,AN0354,AN0385,AN0401,AN0591,AN10096,AN10299,AN10901,AN1198,AN1733,AN1810,AN1896,AN1897,AN1899,AN2248,AN2479,AN2525,AN2538,AN2901,AN3695,AN5721,AN6086,AN6227,AN6470,AN6487,AN7479,AN7725,AN8604,	0.00121459189932	0.0198151992718	0.693531974512			organonitrogen compound metabolic process	28
GO:0044281	small molecule metabolic process	1110	24	AN0057,AN0354,AN0385,AN0401,AN0591,AN10096,AN10299,AN10619,AN10901,AN1198,AN1733,AN1810,AN1896,AN1897,AN1899,AN2248,AN2525,AN2901,AN3695,AN4294,AN5977,AN6227,AN7479,AN7725,	1.24775673522e-05	0.000474979397206	0.00712469095809			small molecule metabolic process	24
GO:0006082	organic acid metabolic process	644	22	AN0057,AN0354,AN0385,AN0401,AN10299,AN10619,AN10901,AN1198,AN1733,AN1810,AN1896,AN1897,AN1899,AN2248,AN2525,AN2901,AN3695,AN4294,AN5977,AN6227,AN7479,AN7725,	1.39666852114e-08	1.68551020241e-06	7.97497725573e-06			organic acid metabolic process	22
GO:0019752	carboxylic acid metabolic process	588	21	AN0057,AN0354,AN0385,AN0401,AN10299,AN10619,AN10901,AN1198,AN1733,AN1810,AN1896,AN1897,AN1899,AN2248,AN2525,AN2901,AN3695,AN4294,AN5977,AN7479,AN7725,	1.47592837339e-08	1.68551020241e-06	8.42755101207e-06			carboxylic acid metabolic process	21
GO:0043436	oxoacid metabolic process	604	21	AN0057,AN0354,AN0385,AN0401,AN10299,AN10619,AN10901,AN1198,AN1733,AN1810,AN1896,AN1897,AN1899,AN2248,AN2525,AN2901,AN3695,AN4294,AN5977,AN7479,AN7725,	2.35777137143e-08	1.92326779012e-06	1.34628745309e-05			oxoacid metabolic process	21
GO:0006520	cellular amino acid metabolic process	308	18	AN0057,AN0354,AN0385,AN0401,AN10299,AN10901,AN1198,AN1733,AN1810,AN1896,AN1897,AN1899,AN2248,AN2525,AN2901,AN3695,AN7479,AN7725,	8.14635797035e-11	4.65157040107e-08	4.65157040107e-08			cellular amino acid metabolic process	18
GO:1901575	organic substance catabolic process	846	17	AN0401,AN10096,AN10901,AN1198,AN1733,AN1810,AN1896,AN1897,AN1899,AN2248,AN2901,AN4843,AN4874,AN5721,AN6086,AN6470,AN8421,	0.000696986093686	0.0120599714998	0.397979059495			organic substance catabolic process	17
GO:0009056	catabolic process	946	17	AN0401,AN10096,AN10901,AN1198,AN1733,AN1810,AN1896,AN1897,AN1899,AN2248,AN2901,AN4843,AN4874,AN5721,AN6086,AN6470,AN8421,	0.0023698910296	0.0340660009431	1.0			catabolic process	17
GO:0044248	cellular catabolic process	766	16	AN0401,AN10096,AN10901,AN1198,AN1733,AN1810,AN1896,AN1897,AN1899,AN2248,AN2901,AN4843,AN4874,AN5721,AN6086,AN6470,	0.000674684413435	0.0120389000022	0.385244800071			cellular catabolic process	16
GO:1901566	organonitrogen compound biosynthetic process	870	16	AN0057,AN0354,AN0385,AN0591,AN1733,AN1810,AN1896,AN1897,AN1899,AN2538,AN2901,AN3695,AN5721,AN6227,AN7479,AN7725,	0.00256129975871	0.0356707844445	1.0			organonitrogen compound biosynthetic process	16
GO:1901565	organonitrogen compound catabolic process	420	14	AN0401,AN10096,AN10901,AN1198,AN1733,AN1810,AN1896,AN1897,AN1899,AN2248,AN2901,AN5721,AN6086,AN6470,	1.13942283379e-05	0.000464721741497	0.00650610438096			organonitrogen compound catabolic process	14
GO:1901605	alpha-amino acid metabolic process	206	13	AN0401,AN10901,AN1198,AN1733,AN1810,AN1896,AN1897,AN1899,AN2248,AN2525,AN2901,AN3695,AN7725,	1.78668729961e-08	1.7003307468e-06	1.02019844808e-05			alpha-amino acid metabolic process	13
GO:0016053	organic acid biosynthetic process	283	11	AN0354,AN0385,AN1733,AN1810,AN1896,AN1897,AN1899,AN3695,AN4294,AN6227,AN7725,	2.67980071571e-05	0.000765083104336	0.0153016620867			organic acid biosynthetic process	11
GO:0044283	small molecule biosynthetic process	478	11	AN0354,AN0385,AN1733,AN1810,AN1896,AN1897,AN1899,AN3695,AN4294,AN6227,AN7725,	0.00238640987342	0.0340660009431	1.0			small molecule biosynthetic process	11
GO:1901606	alpha-amino acid catabolic process	75	10	AN0401,AN10901,AN1198,AN1733,AN1810,AN1896,AN1897,AN1899,AN2248,AN2901,	6.39684929609e-10	1.82630047403e-07	3.65260094806e-07			alpha-amino acid catabolic process	10
GO:0009063	cellular amino acid catabolic process	83	10	AN0401,AN10901,AN1198,AN1733,AN1810,AN1896,AN1897,AN1899,AN2248,AN2901,	1.77571134275e-09	3.37977058903e-07	1.01393117671e-06			cellular amino acid catabolic process	10
GO:0046395	carboxylic acid catabolic process	156	10	AN0401,AN10901,AN1198,AN1733,AN1810,AN1896,AN1897,AN1899,AN2248,AN2901,	7.70635170816e-07	5.5004085317e-05	0.000440032682536			carboxylic acid catabolic process	10
GO:0016054	organic acid catabolic process	163	10	AN0401,AN10901,AN1198,AN1733,AN1810,AN1896,AN1897,AN1899,AN2248,AN2901,	1.15335530817e-06	7.31739867738e-05	0.000658565880964			organic acid catabolic process	10
GO:0044282	small molecule catabolic process	243	10	AN0401,AN10901,AN1198,AN1733,AN1810,AN1896,AN1897,AN1899,AN2248,AN2901,	3.93951244446e-05	0.00107117219323	0.0224946160579			small molecule catabolic process	10
GO:0009072	aromatic amino acid family metabolic process	62	6	AN0354,AN0401,AN1896,AN1897,AN1899,AN3695,	1.35620006889e-05	0.000483993899586	0.00774390239337			aromatic amino acid family metabolic process	6
GO:0019439	aromatic compound catabolic process	185	6	AN0401,AN10096,AN1896,AN1897,AN1899,AN4874,	0.00491216752528	0.0623299479319	1.0			aromatic compound catabolic process	6
GO:1901361	organic cyclic compound catabolic process	188	6	AN0401,AN10096,AN1896,AN1897,AN1899,AN4874,	0.00530856089037	0.0658953971392	1.0			organic cyclic compound catabolic process	6
GO:0009073	aromatic amino acid family biosynthetic process	39	5	AN0354,AN1896,AN1897,AN1899,AN3695,	1.83993836604e-05	0.000618002827653	0.0105060480701			aromatic amino acid family biosynthetic process	5
GO:0046394	carboxylic acid biosynthetic process	223	5	AN1733,AN1810,AN3695,AN4294,AN7725,		0.194598017303	1.0			carboxylic acid biosynthetic process	5

## Sheet: B.Genes downgreulated in kaeA25
Table S5
Distribution of GO terms for genes differentially expressed in kaeA mutants
B.Genes downgulated in kaeA25
Only clusters comprising at lest 5 genes with corrected P - value <0.05 are shown
GO ID	GO term	Bgd count	Result count	Result gene list	P-value	Benjamini	Bonferroni			Go term	Result count
GO:0009987	cellular process	5186	41	AN0300,AN0399,AN0418,AN0451,AN0890,AN0913,AN0918,AN1007,AN10537,AN10632,AN10854,AN10981,AN1181,AN1246,AN1628,AN1659,AN1805,AN2621,AN2623,AN2713,AN2815,AN3012,AN3181,AN3471,AN3763,AN3865,AN4255,AN4757,AN4774,AN5210,AN6118,AN6438,AN6642,AN6645,AN6838,AN6932,AN7792,AN8534,AN8540,AN8903,AN8915,	0.00385335532869	0.0462394075157	1.0			cellular process	41
GO:0044237	cellular metabolic process	3499	27	AN0300,AN0399,AN0451,AN0913,AN0918,AN1007,AN10537,AN10632,AN10854,AN10981,AN1246,AN1628,AN2621,AN2623,AN2713,AN2815,AN3181,AN3471,AN3865,AN4255,AN4757,AN4774,AN5210,AN6438,AN6642,AN6645,AN7792,	0.0486746409428	0.151130885382	1.0			cellular metabolic process	27
GO:0044281	small molecule metabolic process	1110	16	AN0300,AN0399,AN0451,AN0918,AN1007,AN10981,AN1246,AN2621,AN2623,AN2815,AN3865,AN4255,AN4757,AN4774,AN5210,AN6645,	0.000446682162388	0.0196065987323	0.220214306057			small molecule metabolic process	16
GO:0006810	transport	1398	15	AN0399,AN0418,AN0890,AN1181,AN1628,AN1659,AN3012,AN3763,AN6118,AN6642,AN6932,AN8534,AN8540,AN8903,AN8915,	0.0122183654142	0.0771498419784	1.0			transport	15
GO:0051234	establishment of localization	1421	15	AN0399,AN0418,AN0890,AN1181,AN1628,AN1659,AN3012,AN3763,AN6118,AN6642,AN6932,AN8534,AN8540,AN8903,AN8915,	0.0140818352914	0.0826469618889	1.0			establishment of localization	15
GO:0051179	localization	1542	15	AN0399,AN0418,AN0890,AN1181,AN1628,AN1659,AN3012,AN3763,AN6118,AN6642,AN6932,AN8534,AN8540,AN8903,AN8915,	0.0278629982621	0.104005454842	1.0			localization	15
GO:0055085	transmembrane transport	765	14	AN0399,AN0418,AN0890,AN1181,AN1628,AN1659,AN3763,AN6118,AN6642,AN6932,AN8534,AN8540,AN8903,AN8915,	9.50606516898e-05	0.016964811519	0.0468649012831			transmembrane transport	14
GO:0043436	oxoacid metabolic process	604	12	AN0300,AN0399,AN0918,AN1007,AN1246,AN2621,AN2623,AN3865,AN4255,AN4774,AN5210,AN6645,	0.00015286336944	0.016964811519	0.0753616411341			oxoacid metabolic process	12
GO:0006082	organic acid metabolic process	644	12	AN0300,AN0399,AN0918,AN1007,AN1246,AN2621,AN2623,AN3865,AN4255,AN4774,AN5210,AN6645,	0.000277707885029	0.0171137484149	0.136909987319			organic acid metabolic process	12
GO:0071705	nitrogen compound transport	529	11	AN0399,AN0418,AN1181,AN1659,AN3012,AN6118,AN6932,AN8534,AN8540,AN8903,AN8915,	0.000201689844913	0.016964811519	0.0994330935423			nitrogen compound transport	11
GO:0044283	small molecule biosynthetic process	478	10	AN0451,AN0918,AN10981,AN1246,AN2621,AN2623,AN4757,AN4774,AN5210,AN6645,	0.00038753623075	0.0196065987323	0.19105536176			small molecule biosynthetic process	10
GO:0019752	carboxylic acid metabolic process	588	10	AN0300,AN0918,AN1246,AN2621,AN2623,AN3865,AN4255,AN4774,AN5210,AN6645,	0.00190127142594	0.0320350634601	0.93732681299			carboxylic acid metabolic process	10
GO:0071702	organic substance transport	633	9	AN0418,AN1659,AN3012,AN6118,AN6932,AN8534,AN8540,AN8903,AN8915,	0.0103122951348	0.0741111218275	1.0			organic substance transport	9
GO:0006811	ion transport	280	8	AN0399,AN0418,AN1181,AN1628,AN6118,AN6642,AN6932,AN8540,	0.000199697458605	0.016964811519	0.0984508470923			ion transport	8
GO:0006796	phosphate-containing compound metabolic process	571	8	AN0913,AN0918,AN10854,AN1246,AN3181,AN4255,AN5210,AN7792,	0.0168175231405	0.085354134504	1.0			phosphate-containing compound metabolic process	8
GO:0006793	phosphorus metabolic process	588	8	AN0913,AN0918,AN10854,AN1246,AN3181,AN4255,AN5210,AN7792,	0.0197188885922	0.0900130747775	1.0			phosphorus metabolic process	8
GO:0032787	monocarboxylic acid metabolic process	279	7	AN0918,AN1246,AN2621,AN2623,AN4255,AN5210,AN6645,	0.0011074278438	0.0227484136247	0.545961926993			monocarboxylic acid metabolic process	7
GO:0046394	carboxylic acid biosynthetic process	223	6	AN0918,AN2621,AN2623,AN4774,AN5210,AN6645,	0.00179483935276	0.0316019928896	0.88485580091			carboxylic acid biosynthetic process	6
GO:0009605	response to external stimulus	231	6	AN0300,AN10854,AN1246,AN4255,AN5210,AN8540,	0.00214450485631	0.0320376028533	1.0			response to external stimulus	6
GO:0016053	organic acid biosynthetic process	283	6	AN0918,AN2621,AN2623,AN4774,AN5210,AN6645,	0.00581509790259	0.0462394075157	1.0			organic acid biosynthetic process	6
GO:0019637	organophosphate metabolic process	366	6	AN0913,AN0918,AN1246,AN4255,AN5210,AN7792,	0.0190200734335	0.0892793988277	1.0			organophosphate metabolic process	6
GO:0072330	monocarboxylic acid biosynthetic process	94	5	AN0918,AN2621,AN2623,AN5210,AN6645,	0.000206468294349	0.016964811519	0.101788869114			monocarboxylic acid biosynthetic process	5
GO:0009267	cellular response to starvation	145	5	AN0300,AN10854,AN4255,AN5210,AN8540,	0.00149495722331	0.0283466888881	0.73701391109			cellular response to starvation	5
GO:0042594	response to starvation	154	5	AN0300,AN10854,AN4255,AN5210,AN8540,	0.0019493953424	0.0320350634601	0.961051903804			response to starvation	5
GO:0006812	cation transport	180	5	AN0418,AN1181,AN1628,AN6642,AN8540,	0.00382785820286	0.0462394075157	1.0			cation transport	5
GO:0031669	cellular response to nutrient levels	185	5	AN0300,AN10854,AN4255,AN5210,AN8540,	0.00430070403033	0.0462394075157	1.0			cellular response to nutrient levels	5
GO:0031668	cellular response to extracellular stimulus	187	5	AN0300,AN10854,AN4255,AN5210,AN8540,	0.00450106243876	0.0462394075157	1.0			cellular response to extracellular stimulus	5
GO:0071496	cellular response to external stimulus	191	5	AN0300,AN10854,AN4255,AN5210,AN8540,	0.00492166098751	0.0462394075157	1.0			cellular response to external stimulus	5
GO:0006091	generation of precursor metabolites and energy	194	5	AN1246,AN1628,AN4255,AN5210,AN6642,	0.00525496751879	0.0462394075157	1.0			generation of precursor metabolites and energy	5
GO:0031667	response to nutrient levels	196	5	AN0300,AN10854,AN4255,AN5210,AN8540,	0.00548589403391	0.0462394075157	1.0			response to nutrient levels	5
GO:0009991	response to extracellular stimulus	198	5	AN0300,AN10854,AN4255,AN5210,AN8540,	0.00572393351837	0.0462394075157	1.0			response to extracellular stimulus	5
GO:0016310	phosphorylation	200	5	AN10854,AN1246,AN3181,AN4255,AN5210,	0.00596920131814	0.0467113690452	1.0			phosphorylation	5

## Sheet: C. Genes upregulated in kaeA19
Table S5
Distribution of GO terms for genes differentially expressed in kaeA mutants
C. Genes upregulated in kaeA19
Only clusters comprising at lest 5 geneswith corrected P - value <0.05 are shown
GO ID	GO term	Bgd count	Result count	Result gene list	P-value	Benjamini	Bonferroni			Go term	Result count
GO:0044281	small molecule metabolic process	1110	54	AN0354,AN0401,AN0423,AN0554,AN0593,AN0787,AN0824,AN0949,AN1006,AN1008,AN10096,AN10486,AN10903,AN1673,AN1685,AN1726,AN1810,AN1857,AN1868,AN2389,AN2815,AN2901,AN3641,AN3829,AN3916,AN4058,AN4217,AN4294,AN4355,AN4409,AN4462,AN4659,AN4687,AN4690,AN4901,AN5134,AN5669,AN5877,AN5878,AN5986,AN6227,AN6325,AN6338,AN6650,AN7193,AN7315,AN7363,AN7588,AN7590,AN8611,AN8755,AN8777,AN8790,AN8979,	0.00102324766564	0.0376952172679	1.0			small molecule metabolic process	54
GO:1901575	organic substance catabolic process	846	49	AN0245,AN0401,AN0423,AN0554,AN0557,AN0593,AN0787,AN0824,AN0941,AN10060,AN10096,AN10482,AN10903,AN1502,AN1685,AN1726,AN1810,AN1857,AN1900,AN2017,AN2018,AN2227,AN2796,AN2901,AN3641,AN3829,AN3883,AN3916,AN4217,AN4462,AN4687,AN4690,AN4874,AN5669,AN5878,AN5986,AN6338,AN6470,AN6650,AN7193,AN7315,AN7345,AN7588,AN8123,AN8421,AN8755,AN8790,AN8969,AN8979,	2.9796034831e-05	0.00306601198411	0.0306601198411			organic substance catabolic process	49
GO:0009056	catabolic process	946	49	AN0245,AN0401,AN0423,AN0554,AN0557,AN0593,AN0787,AN0824,AN0941,AN10060,AN10096,AN10482,AN10903,AN1502,AN1685,AN1726,AN1810,AN1857,AN1900,AN2017,AN2018,AN2227,AN2796,AN2901,AN3641,AN3829,AN3883,AN3916,AN4217,AN4462,AN4687,AN4690,AN4874,AN5669,AN5878,AN5986,AN6338,AN6470,AN6650,AN7193,AN7315,AN7345,AN7588,AN8123,AN8421,AN8755,AN8790,AN8969,AN8979,	0.000454874294498	0.0246350341599	0.468065649039			catabolic process	49
GO:0005975	carbohydrate metabolic process	477	40	AN0245,AN0423,AN0787,AN0933,AN0941,AN10060,AN10482,AN1502,AN1685,AN1868,AN2017,AN2018,AN2227,AN2314,AN2815,AN3641,AN3874,AN3883,AN3916,AN4462,AN4690,AN4822,AN5885,AN5907,AN5986,AN6286,AN6470,AN6518,AN6650,AN6819,AN7193,AN7345,AN7588,AN7590,AN8010,AN8421,AN8755,AN8790,AN8969,AN8979,	1.84349607843e-08	9.4847873235e-06	1.8969574647e-05			carbohydrate metabolic process	40
GO:0006082	organic acid metabolic process	644	36	AN0354,AN0401,AN0554,AN0593,AN0824,AN1006,AN1008,AN10486,AN1673,AN1726,AN1810,AN1857,AN2389,AN2901,AN3641,AN3829,AN4058,AN4217,AN4294,AN4355,AN4409,AN4462,AN4659,AN4687,AN4690,AN4901,AN5134,AN5877,AN5878,AN6227,AN6338,AN6650,AN7315,AN8755,AN8777,AN8979,	0.000712765141696	0.0349254919431	0.733435330805			organic acid metabolic process	36
GO:0055114	obsolete oxidation-reduction process	795	36	AN0051,AN0423,AN0554,AN0593,AN0701,AN0824,AN0949,AN1006,AN10602,AN10783,AN1312,AN1543,AN1563,AN1586,AN1699,AN1868,AN2389,AN2527,AN2815,AN3083,AN3206,AN3349,AN3591,AN3829,AN4355,AN4688,AN4822,AN5134,AN5986,AN7193,AN7315,AN8123,AN8218,AN8683,AN8979,AN9384,	0.0206417831374	0.228391342456	1.0			obsolete oxidation-reduction process	36
GO:0043436	oxoacid metabolic process	604	35	AN0354,AN0401,AN0554,AN0593,AN0824,AN1006,AN1008,AN10486,AN1673,AN1726,AN1810,AN1857,AN2389,AN2901,AN3641,AN3829,AN4058,AN4217,AN4294,AN4355,AN4409,AN4462,AN4659,AN4687,AN4690,AN4901,AN5134,AN5877,AN5878,AN6338,AN6650,AN7315,AN8755,AN8777,AN8979,	0.000442062391714	0.0246350341599	0.454882201074			oxoacid metabolic process	35
GO:0055085	transmembrane transport	765	35	AN0382,AN0473,AN0498,AN0581,AN0601,AN0700,AN1008,AN1014,AN10166,AN10410,AN10891,AN10949,AN11209,AN1481,AN1797,AN2962,AN3345,AN3608,AN3836,AN4241,AN5140,AN5187,AN6412,AN6669,AN6779,AN6783,AN6804,AN7344,AN8095,AN8400,AN8768,AN8813,AN8972,AN9168,AN9295,	0.0194612617845	0.220061960178	1.0			transmembrane transport	35
GO:0044248	cellular catabolic process	766	34	AN0401,AN0554,AN0557,AN0593,AN0787,AN0824,AN0941,AN10060,AN10096,AN10482,AN10903,AN1726,AN1810,AN1857,AN1900,AN2017,AN2796,AN2901,AN3641,AN3829,AN3916,AN4217,AN4687,AN4690,AN4874,AN5669,AN5878,AN6338,AN6470,AN6650,AN7315,AN8755,AN8969,AN8979,	0.0311233528084	0.256629873855	1.0			cellular catabolic process	34
GO:0019752	carboxylic acid metabolic process	588	33	AN0354,AN0401,AN0554,AN0593,AN0824,AN10486,AN1673,AN1726,AN1810,AN1857,AN2389,AN2901,AN3641,AN3829,AN4058,AN4217,AN4294,AN4355,AN4409,AN4462,AN4659,AN4687,AN4690,AN4901,AN5134,AN5877,AN5878,AN6338,AN6650,AN7315,AN8755,AN8777,AN8979,	0.00111440323513	0.0395421009982	1.0			carboxylic acid metabolic process	33
GO:0044282	small molecule catabolic process	243	27	AN0401,AN0423,AN0554,AN0593,AN0824,AN1685,AN1726,AN1810,AN1857,AN2901,AN3641,AN3829,AN3916,AN4217,AN4687,AN4690,AN5669,AN5878,AN5986,AN6338,AN6650,AN7193,AN7315,AN7588,AN8755,AN8790,AN8979,	1.48161368249e-08	9.4847873235e-06	1.52458047928e-05			small molecule catabolic process	27
GO:1901565	organonitrogen compound catabolic process	420	23	AN0401,AN0554,AN0557,AN0593,AN0787,AN10096,AN10903,AN1502,AN1726,AN1810,AN1857,AN1900,AN2901,AN3829,AN4217,AN4687,AN4690,AN6338,AN6470,AN7315,AN8123,AN8969,AN8979,	0.00822511851976	0.136510434788	1.0			organonitrogen compound catabolic process	23
GO:0016052	carbohydrate catabolic process	233	22	AN0245,AN0423,AN0787,AN0941,AN10060,AN10482,AN2017,AN2018,AN2227,AN3641,AN3883,AN3916,AN4462,AN4690,AN5986,AN6470,AN7193,AN7345,AN7588,AN8421,AN8790,AN8969,	5.22585864847e-06	0.000768201221325	0.00537740854928			carbohydrate catabolic process	22
GO:0044262	cellular carbohydrate metabolic process	244	22	AN0787,AN0941,AN10060,AN10482,AN1685,AN1868,AN2017,AN2018,AN2314,AN2815,AN3641,AN3916,AN5885,AN6470,AN7193,AN7345,AN7588,AN7590,AN8010,AN8755,AN8969,AN8979,	1.0974973024e-05	0.00141165590521	0.0112932472417			cellular carbohydrate metabolic process	22
GO:0006520	cellular amino acid metabolic process	308	22	AN0354,AN0401,AN0554,AN0593,AN1673,AN1726,AN1810,AN1857,AN2901,AN3829,AN4058,AN4217,AN4355,AN4409,AN4687,AN4690,AN4901,AN5134,AN6338,AN7315,AN8777,AN8979,	0.000352465021348	0.0241791004645	0.362686506967			cellular amino acid metabolic process	22
GO:0046395	carboxylic acid catabolic process	156	19	AN0401,AN0554,AN0593,AN0824,AN1726,AN1810,AN1857,AN2901,AN3641,AN3829,AN4217,AN4687,AN4690,AN5878,AN6338,AN6650,AN7315,AN8755,AN8979,	5.23480507868e-07	0.00012409877713	0.000538661442596			carboxylic acid catabolic process	19
GO:0016054	organic acid catabolic process	163	19	AN0401,AN0554,AN0593,AN0824,AN1726,AN1810,AN1857,AN2901,AN3641,AN3829,AN4217,AN4687,AN4690,AN5878,AN6338,AN6650,AN7315,AN8755,AN8979,	1.0347122077e-06	0.000177453143621	0.00106471886172			organic acid catabolic process	19
GO:1901605	alpha-amino acid metabolic process	206	18	AN0401,AN0554,AN0593,AN1810,AN1857,AN2901,AN3829,AN4217,AN4355,AN4409,AN4687,AN4690,AN4901,AN5134,AN6338,AN7315,AN8777,AN8979,	0.000104344078847	0.00970893792043	0.107370057134			alpha-amino acid metabolic process	18
GO:0016053	organic acid biosynthetic process	283	16	AN0354,AN0554,AN1673,AN1810,AN1857,AN2389,AN4058,AN4217,AN4294,AN4355,AN4409,AN4690,AN5134,AN6227,AN6338,AN8777,	0.0193444578675	0.220061960178	1.0			organic acid biosynthetic process	16
GO:0032787	monocarboxylic acid metabolic process	279	15	AN0554,AN0824,AN10486,AN1857,AN2389,AN3641,AN3829,AN4294,AN4462,AN4659,AN4690,AN5877,AN5878,AN6650,AN8755,	0.034032979145	0.271472368529	1.0			monocarboxylic acid metabolic process	15
GO:0009063	cellular amino acid catabolic process	83	14	AN0401,AN0554,AN0593,AN1726,AN1810,AN1857,AN2901,AN3829,AN4217,AN4687,AN4690,AN6338,AN7315,AN8979,	3.14708561762e-07	0.000107945036684	0.000323835110053			cellular amino acid catabolic process	14
GO:1901606	alpha-amino acid catabolic process	75	13	AN0401,AN0554,AN0593,AN1810,AN1857,AN2901,AN3829,AN4217,AN4687,AN4690,AN6338,AN7315,AN8979,	6.03006691592e-07	0.00012409877713	0.000620493885648			alpha-amino acid catabolic process	13
GO:0044042	glucan metabolic process	84	12	AN0245,AN0941,AN10060,AN10482,AN2017,AN2018,AN2227,AN2314,AN3883,AN5885,AN7345,AN8010,	1.31964507817e-05	0.00150879420605	0.0135791478544			glucan metabolic process	12
GO:0005976	polysaccharide metabolic process	180	12	AN0245,AN0941,AN10060,AN10482,AN2017,AN2018,AN2227,AN2314,AN3883,AN5885,AN7345,AN8010,	0.0127179028957	0.180044223478	1.0			polysaccharide metabolic process	12
GO:0009064	glutamine family amino acid metabolic process	63	9	AN1810,AN2901,AN3829,AN4355,AN4409,AN4901,AN5134,AN7315,AN8777,	0.000160146839008	0.0126762382568	0.164791097339			glutamine family amino acid metabolic process	9
GO:0044275	cellular carbohydrate catabolic process	91	9	AN0787,AN0941,AN10060,AN10482,AN2017,AN3641,AN3916,AN6470,AN8969,	0.00242857638003	0.0694168081959	1.0			cellular carbohydrate catabolic process	9
GO:0005996	monosaccharide metabolic process	99	9	AN0423,AN0787,AN4462,AN4690,AN5986,AN7193,AN7588,AN7590,AN8790,	0.00429683232381	0.0961182708957	1.0			monosaccharide metabolic process	9
GO:0006631	fatty acid metabolic process	120	9	AN0824,AN10486,AN4294,AN4659,AN4690,AN5877,AN5878,AN6650,AN8755,	0.0145477639197	0.183832713341	1.0			fatty acid metabolic process	9
GO:0006073	cellular glucan metabolic process	70	8	AN0941,AN10060,AN10482,AN2017,AN2018,AN2314,AN5885,AN8010,	0.00167129924589	0.0554763523877	1.0			cellular glucan metabolic process	8
GO:0044264	cellular polysaccharide metabolic process	115	8	AN0941,AN10060,AN10482,AN2017,AN2018,AN2314,AN5885,AN8010,	0.0307082257275	0.256629873855	1.0			cellular polysaccharide metabolic process	8
GO:0043648	dicarboxylic acid metabolic process	67	7	AN1673,AN1810,AN1857,AN3829,AN5134,AN7315,AN8979,	0.00534059628124	0.109299946073	1.0			dicarboxylic acid metabolic process	7
GO:0008643	carbohydrate transport	69	7	AN10891,AN1797,AN6669,AN7344,AN8400,AN9168,AN9295,	0.00627721983958	0.115343914552	1.0			carbohydrate transport	7
GO:0019751	polyol metabolic process	81	7	AN1685,AN1868,AN2815,AN3916,AN7193,AN7590,AN8979,	0.0146494484878	0.183832713341	1.0			polyol metabolic process	7
GO:0009081	branched-chain amino acid metabolic process	35	6	AN0593,AN1726,AN4058,AN4217,AN4687,AN4690,	0.000750834125775	0.0351185597919	0.772608315423			branched-chain amino acid metabolic process	6
GO:0019400	alditol metabolic process	37	6	AN1868,AN2815,AN3916,AN7193,AN7590,AN8979,	0.00101921832963	0.0376952172679	1.0			alditol metabolic process	6
GO:0009251	glucan catabolic process	39	6	AN0245,AN10060,AN10482,AN2227,AN3883,AN7345,	0.0013557577573	0.0465024910753	1.0			glucan catabolic process	6
GO:0019321	pentose metabolic process	43	6	AN0423,AN5986,AN7193,AN7588,AN7590,AN8790,	0.00227636039675	0.0688933778898	1.0			pentose metabolic process	6
GO:1904659	glucose transmembrane transport	53	6	AN10891,AN1797,AN6669,AN7344,AN8400,AN9295,	0.00656879311693	0.118584002058	1.0			glucose transmembrane transport	6
GO:0008645	hexose transmembrane transport	56	6	AN10891,AN1797,AN6669,AN7344,AN8400,AN9295,	0.0085801278828	0.140142088752	1.0			hexose transmembrane transport	6
GO:0015749	monosaccharide transmembrane transport	57	6	AN10891,AN1797,AN6669,AN7344,AN8400,AN9295,	0.00933909475648	0.146392011431	1.0			monosaccharide transmembrane transport	6
GO:0034219	carbohydrate transmembrane transport	58	6	AN10891,AN1797,AN6669,AN7344,AN8400,AN9295,	0.010144808495	0.153514822667	1.0			carbohydrate transmembrane transport	6
GO:0019318	hexose metabolic process	61	6	AN0423,AN0787,AN4462,AN4690,AN5986,AN7193,	0.0128569174881	0.180044223478	1.0			hexose metabolic process	6
GO:0009072	aromatic amino acid family metabolic process	62	6	AN0354,AN0401,AN1673,AN1857,AN6338,AN8777,	0.0138639742429	0.180044223478	1.0			aromatic amino acid family metabolic process	6
GO:0016051	carbohydrate biosynthetic process	70	6	AN10060,AN2314,AN4462,AN4690,AN5885,AN8010,	0.023962369963	0.247827429998	1.0			carbohydrate biosynthetic process	6
GO:0019323	pentose catabolic process	19	5	AN0423,AN5986,AN7193,AN7588,AN8790,	0.000258704861963	0.0190148073543	0.26620730296			pentose catabolic process	5
GO:0000768	syncytium formation by plasma membrane fusion	29	5	AN1848,AN2701,AN4264,AN4702,AN5169,	0.00203291717619	0.0633900537668	1.0			syncytium formation by plasma membrane fusion	5
GO:0006949	syncytium formation	29	5	AN1848,AN2701,AN4264,AN4702,AN5169,	0.00203291717619	0.0633900537668	1.0			syncytium formation	5
GO:0046365	monosaccharide catabolic process	35	5	AN0423,AN5986,AN7193,AN7588,AN8790,	0.00475339135655	0.0998212184875	1.0			monosaccharide catabolic process	5
GO:0009073	aromatic amino acid family biosynthetic process	39	5	AN0354,AN1673,AN1857,AN6338,AN8777,	0.00759988297833	0.128201304667	1.0			aromatic amino acid family biosynthetic process	5
GO:0046323	glucose import	51	5	AN10891,AN6669,AN7344,AN8400,AN9295,	0.0227663556896	0.244026875048	1.0			glucose import	5

## Sheet: D.Genes downergulated in kaeA19
Table S5
Distriuiution of GO terms for genes differentially expressed in kaeA mutants
C. Genes downregulated in kaeA19
Only clusters comprising at lest 5 genes with corrected P - value <0.05 are shown
GO ID	GO term	Bgd count	Result count	Result gene list	P-value	Benjamini	Bonferroni			Go term	Result count
GO:0009987	cellular process	5186	77	AN0067,AN0297,AN0300,AN0332,AN0404,AN0451,AN0609,AN0912,AN0981,AN10223,AN10745,AN1181,AN12255,AN12473,AN1297,AN1396,AN1631,AN2042,AN2045,AN2435,AN2436,AN2730,AN2762,AN3050,AN3117,AN3598,AN3763,AN3928,AN4094,AN4464,AN4526,AN4757,AN4769,AN4923,AN5132,AN5206,AN5378,AN5819,AN5935,AN6126,AN6168,AN6209,AN6234,AN6235,AN6236,AN6237,AN6506,AN6525,AN6558,AN6731,AN6739,AN6791,AN6973,AN7661,AN7779,AN7792,AN7…	0.0231967563371	0.0807345566438	1.0			cellular process	77
GO:0009058	biosynthetic process	2107	43	AN0067,AN0451,AN0609,AN0912,AN0981,AN10745,AN12473,AN2042,AN2045,AN2435,AN2436,AN2762,AN3050,AN3638,AN3911,AN3928,AN4094,AN4464,AN4757,AN4769,AN4923,AN5206,AN6126,AN6209,AN6234,AN6235,AN6236,AN6506,AN6558,AN6731,AN6791,AN6973,AN7832,AN8009,AN8012,AN8251,AN8277,AN8346,AN8907,AN9116,AN9407,AN9408,AN9446,	0.00044575978439	0.00363739984062	0.363739984062			biosynthetic process	43
GO:1901576	organic substance biosynthetic process	1754	42	AN0067,AN0451,AN0609,AN0912,AN0981,AN10745,AN12473,AN2042,AN2045,AN2435,AN2436,AN2762,AN3050,AN3638,AN3928,AN4094,AN4464,AN4757,AN4769,AN4923,AN5206,AN6126,AN6209,AN6234,AN6235,AN6236,AN6506,AN6558,AN6731,AN6791,AN6973,AN7832,AN8009,AN8012,AN8251,AN8277,AN8346,AN8907,AN9116,AN9407,AN9408,AN9446,	1.27833002732e-05	0.000155689149595	0.0104311730229			organic substance biosynthetic process	42
GO:0044249	cellular biosynthetic process	1664	41	AN0067,AN0451,AN0609,AN0912,AN0981,AN10745,AN12473,AN2042,AN2045,AN2435,AN2436,AN2762,AN3050,AN3928,AN4094,AN4464,AN4757,AN4769,AN4923,AN5206,AN6126,AN6209,AN6234,AN6235,AN6236,AN6506,AN6558,AN6731,AN6791,AN6973,AN7832,AN8009,AN8012,AN8251,AN8277,AN8346,AN8907,AN9116,AN9407,AN9408,AN9446,	8.39119838363e-06	0.000116054540357	0.00684721788104			cellular biosynthetic process	41
GO:0044281	small molecule metabolic process	1110	39	AN0067,AN0300,AN0451,AN0609,AN0912,AN0981,AN10745,AN1396,AN2042,AN2435,AN2436,AN2762,AN3928,AN4094,AN4464,AN4757,AN4769,AN4923,AN5206,AN6126,AN6168,AN6209,AN6234,AN6235,AN6236,AN6506,AN6525,AN6731,AN6791,AN6973,AN8009,AN8012,AN8169,AN8277,AN8907,AN9116,AN9407,AN9408,AN9446,	1.25942572129e-09	6.0452434622e-08	1.02769138857e-06			small molecule metabolic process	39
GO:1901360	organic cyclic compound metabolic process	1847	33	AN0067,AN0451,AN0609,AN10745,AN12473,AN2435,AN2436,AN2762,AN3050,AN3638,AN3928,AN4094,AN4464,AN4923,AN6126,AN6209,AN6234,AN6235,AN6236,AN6506,AN6558,AN6791,AN6973,AN7661,AN7832,AN8009,AN8012,AN8799,AN8907,AN9116,AN9407,AN9408,AN9446,	0.0191347006709	0.0709723443066	1.0			organic cyclic compound metabolic process	33
GO:1901564	organonitrogen compound metabolic process	1858	32	AN0067,AN0300,AN0609,AN0912,AN0981,AN10745,AN12473,AN2042,AN2045,AN2435,AN2436,AN2762,AN3598,AN3928,AN4464,AN4769,AN4923,AN5206,AN6126,AN6209,AN6234,AN6235,AN6236,AN8009,AN8169,AN8251,AN8277,AN8346,AN9116,AN9407,AN9408,AN9446,	0.0338340434207	0.105779997821	1.0			organonitrogen compound metabolic process	32
GO:1901362	organic cyclic compound biosynthetic process	899	29	AN0067,AN0451,AN0609,AN2435,AN2436,AN2762,AN3050,AN3638,AN3928,AN4094,AN4464,AN4923,AN6126,AN6209,AN6234,AN6235,AN6236,AN6506,AN6558,AN6791,AN6973,AN7832,AN8009,AN8012,AN8907,AN9116,AN9407,AN9408,AN9446,	1.66300879598e-06	3.15584925004e-05	0.00135701517752			organic cyclic compound biosynthetic process	29
GO:0044283	small molecule biosynthetic process	478	28	AN0451,AN0609,AN0912,AN0981,AN10745,AN2042,AN2435,AN2436,AN3928,AN4094,AN4757,AN4769,AN4923,AN5206,AN6126,AN6234,AN6235,AN6236,AN6506,AN6731,AN6791,AN6973,AN8009,AN8012,AN8277,AN8907,AN9407,AN9408,	5.28055667791e-12	4.18815826926e-10	4.30893424917e-09			small molecule biosynthetic process	28
GO:1901566	organonitrogen compound biosynthetic process	870	28	AN0067,AN0609,AN0912,AN0981,AN10745,AN12473,AN2042,AN2045,AN2435,AN2436,AN2762,AN3928,AN4464,AN4769,AN5206,AN6126,AN6209,AN6234,AN6235,AN6236,AN8009,AN8251,AN8277,AN8346,AN9116,AN9407,AN9408,AN9446,	2.73654726718e-06	4.37847562748e-05	0.00223302257002			organonitrogen compound biosynthetic process	28
GO:0055114	obsolete oxidation-reduction process	795	26	AN0067,AN0297,AN0394,AN0403,AN0443,AN0912,AN10223,AN1396,AN2042,AN2762,AN3638,AN4975,AN5206,AN5335,AN5435,AN6168,AN6506,AN6525,AN6731,AN6739,AN6791,AN6973,AN7832,AN8346,AN8907,AN9408,	4.99583828471e-06	7.41200734604e-05	0.00407660404032			obsolete oxidation-reduction process	26
GO:0050896	response to stimulus	1087	23	AN0297,AN0300,AN0394,AN0609,AN10223,AN10745,AN12473,AN1396,AN2045,AN2435,AN3598,AN4923,AN5696,AN6235,AN6506,AN6731,AN7661,AN8168,AN8251,AN8346,AN8540,AN8692,AN9407,	0.00840005729647	0.0431097280121	1.0			response to stimulus	23
GO:0006629	lipid metabolic process	490	22	AN0451,AN0609,AN0981,AN2435,AN2436,AN2762,AN3638,AN4094,AN4923,AN6126,AN6234,AN6235,AN6236,AN6506,AN6731,AN6973,AN7661,AN7792,AN8012,AN8907,AN9407,AN9408,	1.67042442252e-07	4.67591435517e-06	0.000136306632878			lipid metabolic process	22
GO:0006082	organic acid metabolic process	644	21	AN0300,AN0912,AN0981,AN10745,AN2042,AN2435,AN2436,AN2762,AN4769,AN5206,AN6126,AN6168,AN6209,AN6236,AN6525,AN6731,AN6791,AN8169,AN8277,AN9407,AN9408,	4.85324050486e-05	0.000482956616093	0.0396024425196			organic acid metabolic process	21
GO:0044271	cellular nitrogen compound biosynthetic process	969	21	AN0067,AN0609,AN12473,AN2435,AN2436,AN2762,AN3050,AN3928,AN4464,AN6126,AN6209,AN6234,AN6236,AN6558,AN8009,AN8251,AN8346,AN9116,AN9407,AN9408,AN9446,	0.00912191733033	0.0459474354417	1.0			cellular nitrogen compound biosynthetic process	21
GO:0044255	cellular lipid metabolic process	403	20	AN0451,AN0609,AN0981,AN2435,AN2436,AN2762,AN4094,AN4923,AN6126,AN6234,AN6235,AN6236,AN6506,AN6731,AN6973,AN7792,AN8012,AN8907,AN9407,AN9408,	1.31023639579e-07	4.11212653447e-06	0.000106915289896			cellular lipid metabolic process	20
GO:0019752	carboxylic acid metabolic process	588	20	AN0300,AN0912,AN0981,AN10745,AN2042,AN2435,AN2436,AN2762,AN4769,AN5206,AN6126,AN6168,AN6209,AN6236,AN6525,AN6731,AN8169,AN8277,AN9407,AN9408,	4.15999612245e-05	0.00042431960449	0.0339455683592			carboxylic acid metabolic process	20
GO:0043436	oxoacid metabolic process	604	20	AN0300,AN0912,AN0981,AN10745,AN2042,AN2435,AN2436,AN2762,AN4769,AN5206,AN6126,AN6168,AN6209,AN6236,AN6525,AN6731,AN8169,AN8277,AN9407,AN9408,	6.06132735888e-05	0.000595908810222	0.0494604312485			oxoacid metabolic process	20
GO:0008610	lipid biosynthetic process	260	19	AN0451,AN0609,AN0981,AN2435,AN2436,AN3638,AN4094,AN4923,AN6126,AN6234,AN6235,AN6236,AN6506,AN6731,AN6973,AN8012,AN8907,AN9407,AN9408,	5.20917121685e-10	2.65667732059e-08	4.25068371295e-07			lipid biosynthetic process	19
GO:0051716	cellular response to stimulus	968	19	AN0297,AN0300,AN0609,AN10223,AN10745,AN12473,AN1396,AN2045,AN2435,AN3598,AN4923,AN6235,AN6731,AN7661,AN8168,AN8251,AN8346,AN8540,AN8692,	0.0329569238051	0.103781886802	1.0			cellular response to stimulus	19
GO:0070887	cellular response to chemical stimulus	557	18	AN0297,AN0451,AN0609,AN10223,AN10745,AN1396,AN2435,AN3598,AN4923,AN5378,AN6235,AN6506,AN7661,AN8168,AN8251,AN8346,AN8692,AN9408,	0.000198585029349	0.00172388706328	0.162045383948			cellular response to chemical stimulus	18
GO:0055085	transmembrane transport	765	18	AN0332,AN0404,AN1181,AN1631,AN2730,AN3763,AN4526,AN5132,AN5378,AN5935,AN6237,AN7779,AN7800,AN8274,AN8365,AN8540,AN8903,AN8915,	0.00705330983184	0.0373020167036	1.0			transmembrane transport	18
GO:0018130	heterocycle biosynthetic process	780	17	AN0067,AN2435,AN2436,AN2762,AN3050,AN3928,AN4464,AN6126,AN6209,AN6558,AN6791,AN7832,AN8009,AN9116,AN9407,AN9408,AN9446,	0.0177638392696	0.0664921690092	1.0			heterocycle biosynthetic process	17
GO:1901615	organic hydroxy compound metabolic process	288	16	AN0451,AN0609,AN1396,AN3638,AN3928,AN4094,AN4923,AN6234,AN6235,AN6236,AN6506,AN6973,AN7661,AN8009,AN8012,AN8907,	5.97257586357e-07	1.33647161137e-05	0.000487362190467			organic hydroxy compound metabolic process	16
GO:0019637	organophosphate metabolic process	366	16	AN0067,AN1396,AN2435,AN2436,AN2762,AN4464,AN4923,AN6126,AN6209,AN7792,AN8009,AN8012,AN9116,AN9407,AN9408,AN9446,	1.32435569581e-05	0.000158922683498	0.0108067424778			organophosphate metabolic process	16
GO:0006796	phosphate-containing compound metabolic process	571	16	AN0067,AN1396,AN2435,AN2436,AN2762,AN4464,AN4923,AN6126,AN6209,AN7792,AN8009,AN8012,AN9116,AN9407,AN9408,AN9446,	0.00207356949879	0.0130156362386	1.0			phosphate-containing compound metabolic process	16
GO:0006793	phosphorus metabolic process	588	16	AN0067,AN1396,AN2435,AN2436,AN2762,AN4464,AN4923,AN6126,AN6209,AN7792,AN8009,AN8012,AN9116,AN9407,AN9408,AN9446,	0.00278296745432	0.016455807556	1.0			phosphorus metabolic process	16
GO:0019438	aromatic compound biosynthetic process	710	16	AN0067,AN2435,AN2436,AN2762,AN3050,AN3928,AN4464,AN6126,AN6209,AN6558,AN7832,AN8009,AN9116,AN9407,AN9408,AN9446,	0.0160280449124	0.0605503918912	1.0			aromatic compound biosynthetic process	16
GO:0042221	response to chemical	490	15	AN0297,AN0394,AN0609,AN10223,AN10745,AN1396,AN2045,AN2435,AN5696,AN6235,AN7661,AN8168,AN8251,AN8346,AN8692,	0.00120967702643	0.00836522418279	0.987096453569			response to chemical	15
GO:0006950	response to stress	717	15	AN0297,AN0300,AN0394,AN0609,AN10223,AN12473,AN2045,AN4923,AN6235,AN6731,AN7661,AN8251,AN8346,AN8540,AN8692,	0.0348706049272	0.107166233859	1.0			response to stress	15
GO:0006066	alcohol metabolic process	166	14	AN0451,AN0609,AN1396,AN3928,AN4094,AN4923,AN6234,AN6235,AN6236,AN6506,AN6973,AN8009,AN8012,AN8907,	1.88059700487e-08	7.67283577987e-07	1.53456715597e-05			alcohol metabolic process	14
GO:1901617	organic hydroxy compound biosynthetic process	186	14	AN0451,AN0609,AN3638,AN3928,AN4094,AN4923,AN6234,AN6235,AN6236,AN6506,AN6973,AN8009,AN8012,AN8907,	7.95734296794e-08	2.82312689645e-06	6.49319186184e-05			organic hydroxy compound biosynthetic process	14
GO:0090407	organophosphate biosynthetic process	236	14	AN0067,AN2435,AN2436,AN2762,AN4464,AN4923,AN6126,AN6209,AN8009,AN8012,AN9116,AN9407,AN9408,AN9446,	1.46127751189e-06	2.83905345168e-05	0.00119240244971			organophosphate biosynthetic process	14
GO:0016053	organic acid biosynthetic process	283	14	AN0912,AN0981,AN10745,AN2042,AN2435,AN2436,AN4769,AN5206,AN6126,AN6731,AN6791,AN8277,AN9407,AN9408,	1.20425025627e-05	0.000155689149595	0.00982668209119			organic acid biosynthetic process	14
GO:0016125	sterol metabolic process	68	13	AN0451,AN0609,AN3638,AN4094,AN4923,AN6234,AN6235,AN6236,AN6506,AN6973,AN7661,AN8012,AN8907,	1.84247744888e-12	3.80955888394e-10	1.50346159829e-09			sterol metabolic process	13
GO:0008202	steroid metabolic process	90	13	AN0451,AN0609,AN3638,AN4094,AN4923,AN6234,AN6235,AN6236,AN6506,AN6973,AN7661,AN8012,AN8907,	7.64346777516e-11	4.79774592656e-09	6.23706970453e-08			steroid metabolic process	13
GO:0046165	alcohol biosynthetic process	102	13	AN0451,AN0609,AN3928,AN4094,AN4923,AN6234,AN6235,AN6236,AN6506,AN6973,AN8009,AN8012,AN8907,	3.82995203507e-10	2.08349390708e-08	3.12524086061e-07			alcohol biosynthetic process	13
GO:0006790	sulfur compound metabolic process	201	13	AN2042,AN2435,AN2436,AN2730,AN2762,AN3928,AN4769,AN4923,AN6126,AN6739,AN8009,AN8277,AN8346,	1.3505316604e-06	2.68788740216e-05	0.00110203383489			sulfur compound metabolic process	13
GO:0046394	carboxylic acid biosynthetic process	223	13	AN0912,AN0981,AN10745,AN2042,AN2435,AN2436,AN4769,AN5206,AN6126,AN6731,AN8277,AN9407,AN9408,	4.29138920828e-06	6.48476591473e-05	0.00350177359396			carboxylic acid biosynthetic process	13
GO:0065008	regulation of biological quality	382	13	AN0609,AN12255,AN12473,AN3117,AN5132,AN5378,AN6235,AN7661,AN7800,AN8251,AN8346,AN8540,AN8692,	0.00100394743211	0.00712366177912	0.819221104598			regulation of biological quality	13
GO:1901135	carbohydrate derivative metabolic process	410	13	AN0067,AN1396,AN2045,AN2435,AN2436,AN2762,AN4464,AN4923,AN6126,AN6209,AN9407,AN9408,AN9446,	0.00189628145269	0.0121839816173	1.0			carbohydrate derivative metabolic process	13
GO:0034654	nucleobase-containing compound biosynthetic process	512	13	AN0067,AN2435,AN2436,AN2762,AN3050,AN4464,AN6126,AN6209,AN6558,AN9116,AN9407,AN9408,AN9446,	0.0119787244181	0.0489662268646	1.0			nucleobase-containing compound biosynthetic process	13
GO:0016126	sterol biosynthetic process	53	12	AN0451,AN0609,AN3638,AN4094,AN4923,AN6234,AN6235,AN6236,AN6506,AN6973,AN8012,AN8907,	1.58837230036e-12	3.80955888394e-10	1.29611179709e-09			sterol biosynthetic process	12
GO:0006694	steroid biosynthetic process	54	12	AN0451,AN0609,AN3638,AN4094,AN4923,AN6234,AN6235,AN6236,AN6506,AN6973,AN8012,AN8907,	2.02061990936e-12	3.80955888394e-10	1.64882584604e-09			steroid biosynthetic process	12
GO:0009117	nucleotide metabolic process	178	12	AN0067,AN2435,AN2436,AN2762,AN4464,AN4923,AN6126,AN6209,AN9116,AN9407,AN9408,AN9446,	2.27952430739e-06	3.87519132256e-05	0.00186009183483			nucleotide metabolic process	12
GO:0006753	nucleoside phosphate metabolic process	182	12	AN0067,AN2435,AN2436,AN2762,AN4464,AN4923,AN6126,AN6209,AN9116,AN9407,AN9408,AN9446,	2.87661792398e-06	4.51407735763e-05	0.00234732022597			nucleoside phosphate metabolic process	12
GO:0042592	homeostatic process	218	12	AN0609,AN12255,AN3117,AN5132,AN5378,AN6235,AN7661,AN7800,AN8251,AN8346,AN8540,AN8692,	1.82083740875e-05	0.000203915494508	0.0148580332554			homeostatic process	12
GO:0055086	nucleobase-containing small molecule metabolic process	264	12	AN0067,AN2435,AN2436,AN2762,AN4464,AN4923,AN6126,AN6209,AN9116,AN9407,AN9408,AN9446,	0.000117288243727	0.00111287449862	0.0957072068814			nucleobase-containing small molecule metabolic process	12
GO:0043603	cellular amide metabolic process	459	12	AN0609,AN10745,AN12473,AN2435,AN2436,AN2762,AN4923,AN6126,AN6234,AN6236,AN8251,AN8346,	0.0126016025019	0.0489662268646	1.0			cellular amide metabolic process	12
GO:0016129	phytosteroid biosynthetic process	43	11	AN0451,AN0609,AN4094,AN4923,AN6234,AN6235,AN6236,AN6506,AN6973,AN8012,AN8907,	3.26800394456e-12	3.80955888394e-10	2.66669121876e-09			phytosteroid biosynthetic process	11
GO:0097384	cellular lipid biosynthetic process	43	11	AN0451,AN0609,AN4094,AN4923,AN6234,AN6235,AN6236,AN6506,AN6973,AN8012,AN8907,	3.26800394456e-12	3.80955888394e-10	2.66669121876e-09			cellular lipid biosynthetic process	11
GO:0044108	cellular alcohol biosynthetic process	43	11	AN0451,AN0609,AN4094,AN4923,AN6234,AN6235,AN6236,AN6506,AN6973,AN8012,AN8907,	3.26800394456e-12	3.80955888394e-10	2.66669121876e-09			cellular alcohol biosynthetic process	11
GO:0006696	ergosterol biosynthetic process	43	11	AN0451,AN0609,AN4094,AN4923,AN6234,AN6235,AN6236,AN6506,AN6973,AN8012,AN8907,	3.26800394456e-12	3.80955888394e-10	2.66669121876e-09			ergosterol biosynthetic process	11
GO:0044107	cellular alcohol metabolic process	45	11	AN0451,AN0609,AN4094,AN4923,AN6234,AN6235,AN6236,AN6506,AN6973,AN8012,AN8907,	5.64580158846e-12	4.18815826926e-10	4.60697409619e-09			cellular alcohol metabolic process	11
GO:0008204	ergosterol metabolic process	45	11	AN0451,AN0609,AN4094,AN4923,AN6234,AN6235,AN6236,AN6506,AN6973,AN8012,AN8907,	5.64580158846e-12	4.18815826926e-10	4.60697409619e-09			ergosterol metabolic process	11
GO:0016128	phytosteroid metabolic process	45	11	AN0451,AN0609,AN4094,AN4923,AN6234,AN6235,AN6236,AN6506,AN6973,AN8012,AN8907,	5.64580158846e-12	4.18815826926e-10	4.60697409619e-09			phytosteroid metabolic process	11
GO:1902653	secondary alcohol biosynthetic process	56	11	AN0451,AN0609,AN4094,AN4923,AN6234,AN6235,AN6236,AN6506,AN6973,AN8012,AN8907,	7.36837581615e-11	4.79774592656e-09	6.01259466598e-08			secondary alcohol biosynthetic process	11
GO:1902652	secondary alcohol metabolic process	61	11	AN0451,AN0609,AN4094,AN4923,AN6234,AN6235,AN6236,AN6506,AN6973,AN8012,AN8907,	1.96186554719e-10	1.1434873475e-08	1.6008822865e-07			secondary alcohol metabolic process	11
GO:1901293	nucleoside phosphate biosynthetic process	114	11	AN0067,AN2435,AN2436,AN2762,AN4464,AN6126,AN6209,AN9116,AN9407,AN9408,AN9446,	1.71908615999e-07	4.67591435517e-06	0.000140277430655			nucleoside phosphate biosynthetic process	11
GO:0009165	nucleotide biosynthetic process	114	11	AN0067,AN2435,AN2436,AN2762,AN4464,AN6126,AN6209,AN9116,AN9407,AN9408,AN9446,	1.71908615999e-07	4.67591435517e-06	0.000140277430655			nucleotide biosynthetic process	11
GO:0009259	ribonucleotide metabolic process	129	11	AN0067,AN2435,AN2436,AN2762,AN4464,AN4923,AN6126,AN6209,AN9407,AN9408,AN9446,	6.05998157118e-07	1.33647161137e-05	0.000494494496208			ribonucleotide metabolic process	11
GO:0019693	ribose phosphate metabolic process	133	11	AN0067,AN2435,AN2436,AN2762,AN4464,AN4923,AN6126,AN6209,AN9407,AN9408,AN9446,	8.23715584983e-07	1.76882083512e-05	0.000672151917346			ribose phosphate metabolic process	11
GO:0098771	inorganic ion homeostasis	139	11	AN0609,AN12255,AN3117,AN5132,AN5378,AN6235,AN7661,AN7800,AN8251,AN8346,AN8540,	1.27955132354e-06	2.61028470002e-05	0.00104411388001			inorganic ion homeostasis	11
GO:0050801	ion homeostasis	147	11	AN0609,AN12255,AN3117,AN5132,AN5378,AN6235,AN7661,AN7800,AN8251,AN8346,AN8540,	2.22486490899e-06	3.86274418241e-05	0.00181548976573			ion homeostasis	11
GO:0048878	chemical homeostasis	183	11	AN0609,AN12255,AN3117,AN5132,AN5378,AN6235,AN7661,AN7800,AN8251,AN8346,AN8540,	1.82424400724e-05	0.000203915494508	0.0148858310991			chemical homeostasis	11
GO:0019725	cellular homeostasis	197	11	AN0609,AN12255,AN3117,AN5132,AN5378,AN6235,AN7661,AN8251,AN8346,AN8540,AN8692,	3.61667059261e-05	0.000393493760476	0.0295120320357			cellular homeostasis	11
GO:1901137	carbohydrate derivative biosynthetic process	235	11	AN0067,AN2045,AN2435,AN2436,AN2762,AN4464,AN6126,AN6209,AN9407,AN9408,AN9446,	0.000176202296195	0.00154603305049	0.143781073695			carbohydrate derivative biosynthetic process	11
GO:0007154	cell communication	427	11	AN0300,AN0609,AN12473,AN3598,AN4923,AN6235,AN6731,AN7661,AN8168,AN8251,AN8540,	0.0183780764422	0.0684772163326	1.0			cell communication	11
GO:0055076	transition metal ion homeostasis	79	10	AN0609,AN12255,AN3117,AN5132,AN5378,AN6235,AN7661,AN7800,AN8251,AN8540,	4.75730115047e-08	1.7645262449e-06	3.88195773878e-05			transition metal ion homeostasis	10
GO:0044272	sulfur compound biosynthetic process	111	10	AN2042,AN2435,AN2436,AN2762,AN3928,AN4769,AN6126,AN8009,AN8277,AN8346,	1.21198469945e-06	2.53584490962e-05	0.00098897951475			sulfur compound biosynthetic process	10
GO:0009150	purine ribonucleotide metabolic process	120	10	AN2435,AN2436,AN2762,AN4464,AN4923,AN6126,AN6209,AN9407,AN9408,AN9446,	2.48087328138e-06	4.13141346449e-05	0.0020243925976			purine ribonucleotide metabolic process	10
GO:0055065	metal ion homeostasis	121	10	AN0609,AN12255,AN3117,AN5132,AN5378,AN6235,AN7661,AN7800,AN8251,AN8540,	2.67584888158e-06	4.36698537474e-05	0.00218349268737			metal ion homeostasis	10
GO:0006163	purine nucleotide metabolic process	123	10	AN2435,AN2436,AN2762,AN4464,AN4923,AN6126,AN6209,AN9407,AN9408,AN9446,	3.10612979559e-06	4.78226776075e-05	0.0025346019132			purine nucleotide metabolic process	10
GO:0055080	cation homeostasis	140	10	AN0609,AN12255,AN3117,AN5132,AN5378,AN6235,AN7661,AN7800,AN8251,AN8540,	9.91879200611e-06	0.000134895571283	0.00809373427699			cation homeostasis	10
GO:0006873	cellular ion homeostasis	141	10	AN0609,AN12255,AN3117,AN5132,AN5378,AN6235,AN7661,AN8251,AN8346,AN8540,	1.05633952003e-05	0.000141307057106	0.00861973048347			cellular ion homeostasis	10
GO:0072521	purine-containing compound metabolic process	147	10	AN2435,AN2436,AN2762,AN4464,AN4923,AN6126,AN6209,AN9407,AN9408,AN9446,	1.52436591726e-05	0.000177697512641	0.0124388258849			purine-containing compound metabolic process	10
GO:0055082	cellular chemical homeostasis	162	10	AN0609,AN12255,AN3117,AN5132,AN5378,AN6235,AN7661,AN8251,AN8346,AN8540,	3.53906244893e-05	0.000390253372747	0.0288787495833			cellular chemical homeostasis	10
GO:0032787	monocarboxylic acid metabolic process	279	10	AN0912,AN0981,AN2435,AN2436,AN2762,AN6126,AN6525,AN6731,AN9407,AN9408,	0.00266121152961	0.0158507197676	1.0			monocarboxylic acid metabolic process	10
GO:0043604	amide biosynthetic process	376	10	AN0609,AN12473,AN2435,AN2436,AN2762,AN6126,AN6234,AN6236,AN8251,AN8346,	0.0198208474517	0.0731846675138	1.0			amide biosynthetic process	10
GO:0055072	iron ion homeostasis	50	9	AN0609,AN12255,AN5132,AN5378,AN6235,AN7661,AN7800,AN8251,AN8540,	9.51930822177e-09	4.3154197272e-07	7.76775550896e-06			iron ion homeostasis	9
GO:0009152	purine ribonucleotide biosynthetic process	64	9	AN2435,AN2436,AN2762,AN4464,AN6126,AN6209,AN9407,AN9408,AN9446,	9.02301929651e-08	3.06782656081e-06	7.36278374595e-05			purine ribonucleotide biosynthetic process	9
GO:0006164	purine nucleotide biosynthetic process	68	9	AN2435,AN2436,AN2762,AN4464,AN6126,AN6209,AN9407,AN9408,AN9446,	1.54764614883e-07	4.67591435517e-06	0.000126287925745			purine nucleotide biosynthetic process	9
GO:0009260	ribonucleotide biosynthetic process	73	9	AN2435,AN2436,AN2762,AN4464,AN6126,AN6209,AN9407,AN9408,AN9446,	2.89181143931e-07	7.61199398218e-06	0.000235971813448			ribonucleotide biosynthetic process	9
GO:0046916	cellular transition metal ion homeostasis	76	9	AN0609,AN12255,AN3117,AN5132,AN5378,AN6235,AN7661,AN8251,AN8540,	4.11116516318e-07	1.01657902217e-05	0.000335471077315			cellular transition metal ion homeostasis	9
GO:0046390	ribose phosphate biosynthetic process	77	9	AN2435,AN2436,AN2762,AN4464,AN6126,AN6209,AN9407,AN9408,AN9446,	4.60631786593e-07	1.10551628782e-05	0.00037587553786			ribose phosphate biosynthetic process	9
GO:0072522	purine-containing compound biosynthetic process	79	9	AN2435,AN2436,AN2762,AN4464,AN6126,AN6209,AN9407,AN9408,AN9446,	5.75364842473e-07	1.33647161137e-05	0.000469497711458			purine-containing compound biosynthetic process	9
GO:0006875	cellular metal ion homeostasis	116	9	AN0609,AN12255,AN3117,AN5132,AN5378,AN6235,AN7661,AN8251,AN8540,	1.44159928221e-05	0.000170484784679	0.0117634501429			cellular metal ion homeostasis	9
GO:0030003	cellular cation homeostasis	134	9	AN0609,AN12255,AN3117,AN5132,AN5378,AN6235,AN7661,AN8251,AN8540,	4.56188922243e-05	0.000459568099445	0.0372250160551			cellular cation homeostasis	9
GO:0031669	cellular response to nutrient levels	185	9	AN0300,AN0609,AN12473,AN4923,AN6235,AN6731,AN8168,AN8251,AN8540,	0.000524621310066	0.00411625950975	0.428090989014			cellular response to nutrient levels	9
GO:0031668	cellular response to extracellular stimulus	187	9	AN0300,AN0609,AN12473,AN4923,AN6235,AN6731,AN8168,AN8251,AN8540,	0.000567118463355	0.0044073206295	0.462768666098			cellular response to extracellular stimulus	9
GO:0071496	cellular response to external stimulus	191	9	AN0300,AN0609,AN12473,AN4923,AN6235,AN6731,AN8168,AN8251,AN8540,	0.000660604934825	0.00503788436278	0.539053626817			cellular response to external stimulus	9
GO:0031667	response to nutrient levels	196	9	AN0300,AN0609,AN12473,AN4923,AN6235,AN6731,AN8168,AN8251,AN8540,	0.000794832931306	0.00595030891693	0.648583671946			response to nutrient levels	9
GO:0009991	response to extracellular stimulus	198	9	AN0300,AN0609,AN12473,AN4923,AN6235,AN6731,AN8168,AN8251,AN8540,	0.000854399899883	0.0062809938586	0.697190318305			response to extracellular stimulus	9
GO:0009605	response to external stimulus	231	9	AN0300,AN0609,AN12473,AN4923,AN6235,AN6731,AN8168,AN8251,AN8540,	0.00248532704731	0.0149788781543	1.0			response to external stimulus	9
GO:0006811	ion transport	280	9	AN1181,AN12255,AN1631,AN2730,AN3117,AN5378,AN7800,AN8274,AN8540,	0.00864740935455	0.044071746787	1.0			ion transport	9
GO:0006520	cellular amino acid metabolic process	308	9	AN0300,AN0912,AN10745,AN2042,AN4769,AN5206,AN6236,AN8169,AN8277,	0.015414100349	0.0587752611439	1.0			cellular amino acid metabolic process	9
GO:0006879	cellular iron ion homeostasis	48	8	AN0609,AN12255,AN5132,AN5378,AN6235,AN7661,AN8251,AN8540,	1.23013979843e-07	4.01517630207e-06	0.000100379407552			cellular iron ion homeostasis	8
GO:0006631	fatty acid metabolic process	120	8	AN0981,AN2435,AN2436,AN2762,AN6126,AN6731,AN9407,AN9408,	0.000128614976038	0.00120631977525	0.104949820447			fatty acid metabolic process	8
GO:0009405	obsolete pathogenesis	145	8	AN0297,AN0609,AN0912,AN6235,AN6506,AN7661,AN8251,AN9407,	0.000469222500674	0.00375378000539	0.38288556055			obsolete pathogenesis	8
GO:0009267	cellular response to starvation	145	8	AN0300,AN0609,AN12473,AN4923,AN6235,AN6731,AN8251,AN8540,	0.000469222500674	0.00375378000539	0.38288556055			cellular response to starvation	8
GO:0042594	response to starvation	154	8	AN0300,AN0609,AN12473,AN4923,AN6235,AN6731,AN8251,AN8540,	0.000699598414516	0.00528585468746	0.570872306245			response to starvation	8
GO:1901605	alpha-amino acid metabolic process	206	8	AN0300,AN0912,AN10745,AN2042,AN4769,AN5206,AN8169,AN8277,	0.00437523736943	0.0247930117601	1.0			alpha-amino acid metabolic process	8
GO:0006633	fatty acid biosynthetic process	38	7	AN0981,AN2435,AN2436,AN6126,AN6731,AN9407,AN9408,	3.81242145957e-07	9.7216747219e-06	0.000311093591101			fatty acid biosynthetic process	7
GO:0072330	monocarboxylic acid biosynthetic process	94	7	AN0981,AN2435,AN2436,AN6126,AN6731,AN9407,AN9408,	0.000172659020821	0.00153141044555	0.14088976099			monocarboxylic acid biosynthetic process	7
GO:0006979	response to oxidative stress	165	7	AN0297,AN0394,AN0609,AN10223,AN6235,AN8251,AN8692,	0.00470587168002	0.0263013102116	1.0			response to oxidative stress	7
GO:0006812	cation transport	180	7	AN1181,AN12255,AN1631,AN3117,AN5378,AN7800,AN8540,	0.00749972445603	0.0392293279238	1.0			cation transport	7
GO:0033865	nucleoside bisphosphate metabolic process	42	6	AN2435,AN2436,AN2762,AN4923,AN6126,AN9446,	1.2610562182e-05	0.000155689149595	0.0102902187405			nucleoside bisphosphate metabolic process	6
GO:0033875	ribonucleoside bisphosphate metabolic process	42	6	AN2435,AN2436,AN2762,AN4923,AN6126,AN9446,	1.2610562182e-05	0.000155689149595	0.0102902187405			ribonucleoside bisphosphate metabolic process	6
GO:0034032	purine nucleoside bisphosphate metabolic process	42	6	AN2435,AN2436,AN2762,AN4923,AN6126,AN9446,	1.2610562182e-05	0.000155689149595	0.0102902187405			purine nucleoside bisphosphate metabolic process	6
GO:0009066	aspartate family amino acid metabolic process	63	6	AN0300,AN2042,AN4769,AN5206,AN8169,AN8277,	0.000131677427251	0.00122100887088	0.107448780637			aspartate family amino acid metabolic process	6
GO:1901607	alpha-amino acid biosynthetic process	104	6	AN0912,AN10745,AN2042,AN4769,AN5206,AN8277,	0.00193516058249	0.0123366487133	1.0			alpha-amino acid biosynthetic process	6
GO:0008652	cellular amino acid biosynthetic process	113	6	AN0912,AN10745,AN2042,AN4769,AN5206,AN8277,	0.00294066056314	0.0172631584138	1.0			cellular amino acid biosynthetic process	6
GO:1901700	response to oxygen-containing compound	120	6	AN0394,AN0609,AN10745,AN1396,AN2435,AN6235,	0.00396004250761	0.0225971656378	1.0			response to oxygen-containing compound	6
GO:0034599	cellular response to oxidative stress	139	6	AN0297,AN0609,AN10223,AN6235,AN8251,AN8692,	0.00803284602174	0.0414860908464	1.0			cellular response to oxidative stress	6
GO:0035690	cellular response to drug	185	6	AN0451,AN3598,AN4923,AN5378,AN6506,AN9408,	0.0289142693929	0.0921642336898	1.0			cellular response to drug	6
GO:0062197	cellular response to chemical stress	191	6	AN0297,AN0609,AN10223,AN6235,AN8251,AN8692,	0.0330677580498	0.103781886802	1.0			cellular response to chemical stress	6
GO:1900551	N',N'',N'''-triacetylfusarinine C biosynthetic process	8	5	AN0609,AN6234,AN6235,AN6236,AN8251,	1.56637302094e-08	6.72715992151e-07	1.27816038509e-05			N',N'',N'''-triacetylfusarinine C biosynthetic process	5
GO:1900549	N',N'',N'''-triacetylfusarinine C metabolic process	9	5	AN0609,AN6234,AN6235,AN6236,AN8251,	3.48887742023e-08	1.35567808329e-06	2.84692397491e-05			N',N'',N'''-triacetylfusarinine C metabolic process	5
GO:0033866	nucleoside bisphosphate biosynthetic process	18	5	AN2435,AN2436,AN2762,AN6126,AN9446,	2.1662533064e-06	3.8427449957e-05	0.00176766269802			nucleoside bisphosphate biosynthetic process	5
GO:0034030	ribonucleoside bisphosphate biosynthetic process	18	5	AN2435,AN2436,AN2762,AN6126,AN9446,	2.1662533064e-06	3.8427449957e-05	0.00176766269802			ribonucleoside bisphosphate biosynthetic process	5
GO:0034033	purine nucleoside bisphosphate biosynthetic process	18	5	AN2435,AN2436,AN2762,AN6126,AN9446,	2.1662533064e-06	3.8427449957e-05	0.00176766269802			purine nucleoside bisphosphate biosynthetic process	5
GO:0019184	nonribosomal peptide biosynthetic process	22	5	AN0609,AN6234,AN6236,AN8251,AN8346,	6.39473514534e-06	9.31804264035e-05	0.0052181038786			nonribosomal peptide biosynthetic process	5
GO:0006637	acyl-CoA metabolic process	31	5	AN2435,AN2436,AN2762,AN4923,AN6126,	3.76838918031e-05	0.000394231483479	0.0307500557113			acyl-CoA metabolic process	5
GO:0035383	thioester metabolic process	31	5	AN2435,AN2436,AN2762,AN4923,AN6126,	3.76838918031e-05	0.000394231483479	0.0307500557113			thioester metabolic process	5
GO:0000041	transition metal ion transport	51	5	AN12255,AN3117,AN5378,AN7800,AN8540,	0.000426218456672	0.00351307333984	0.347794260644			transition metal ion transport	5
GO:0030001	metal ion transport	96	5	AN12255,AN3117,AN5378,AN7800,AN8540,	0.00708555464346	0.0373020167036	1.0			metal ion transport	5
GO:1901701	cellular response to oxygen-containing compound	105	5	AN0609,AN10745,AN1396,AN2435,AN6235,	0.0102408449906	0.0489662268646	1.0			cellular response to oxygen-containing compound	5
