# Supplementary material for: Nuclear Functions of KaeA, a Subunit of the KEOPS Complex in Aspergillus nidulans
Source: Int J Mol Sci. 2022 Sep 22;23(19):11138. doi: 10.3390/ijms231911138 (PMC9570407; doi:10.3390/ijms231911138)
Supplement: Supplementary file 1 [file ijms-23-11138-s001.zip › ijms-1835910-supplementary/Table S6.xlsx]

## Sheet: Arkusz3
Table S6
Proteins interacting with KaeA
Gene AN number	Gene name	Protein function (from FungiDB)	Yeast homologue gene name	Protein function of yeast (from SGD)	Mascot score in experiment 1 (-DNase)	Mascot score in experiment 2 (-DNase)	Mascot score in experiment 3 (+DNase)	Mascot score in experiment 4 (+DNase)
AN6569	kaeA	tRNA N6-adenosine threonylcarbamoyltransferase	KAE1	Highly conserved ATPase of HSP70/DnaK family; essential functional component of the EKC/KEOPS complex, with Bud32p, Cgi121p, Pcc1p, and Gon7p; EKC/KEOPS complex is required for t6A tRNA modification and telomeric TG1-3 recombination; may have role in transcription; homolog of human OSGEP	2306	3360	3543	1154
AN3070	0	Ortholog(s) have chaperonin-containing T-complex, nucleus localization	CCT6	Subunit of the cytosolic chaperonin Cct ring complex; related to Tcp1p, essential protein that is required for the assembly of actin and tubulins in vivo; contains an ATP-binding motif	190	95	78	78
AN2845	0	Putative component of the EKC/KEOPS complex	PCC1	Component of the EKC/KEOPS protein complex; EKC/KEOPS complex is required for t6A tRNA modification and telomeric TG1-3 recombination; may have role in transcription; other complex members are Kae1p, Gon7p, Bud32p, and Cgi121p; ortholog of human LAGE3	418	1052	516	351
AN8191	0	Has domain(s) with predicted translation initiation factor activity, role in translational initiation and cytoplasm localization	CDC33	mRNA cap binding protein and translation initiation factor eIF4E; the eIF4E-cap complex is responsible for mediating cap-dependent mRNA translation via interactions with translation initiation factor eIF4G (Tif4631p or Tif4632p); protein abundance increases in response to DNA replication stress; mutants are defective for adhesion and pseudohyphal growth	120	224	81	197
AN7480	0	Ortholog(s) have poly(U) RNA binding activity, role in negative regulation of induction of conjugation with cellular fusion by negative regulation of transcription from RNA polymerase II promoter and cytosol localization	MRN1	RNA-binding protein that may be involved in translational regulation; binds specific categories of mRNAs, including those that contain upstream open reading frames (uORFs) and internal ribosome entry sites (IRES); interacts genetically with chromatin remodelers and splicing factors, linking chromatin state, splicing and as a result mRNA maturation	86	513	93	138
AN6231	trpB	Tryptophan synthase involved in tryptophan biosynthesis	TRP5	Tryptophan synthase; catalyzes the last step of tryptophan biosynthesis; regulated by the general control system of amino acid biosynthesis	-	112	92	140
AN5996	0	60S acidic ribosomal protein P2, putative	RPP2B	Ribosomal protein P2 beta; a component of the ribosomal stalk, which is involved in the interaction between translational elongation factors and the ribosome; free (non-ribosomal) P2 stimulates the phosphorylation of the eIF2 alpha subunit (Sui2p) by Gcn2p; regulates the accumulation of P1 (Rpp1Ap and Rpp1Bp) in the cytoplasm	-	365	89	241
AN5747	0	Ortholog(s) have protein domain specific binding activity	RPT4	ATPase of the 19S regulatory particle of the 26S proteasome; one of six ATPases of the regulatory particle; involved in degradation of ubiquitinated substrates; contributes preferentially to ERAD; required for spindle pole body duplication; mainly nuclear localization	117	67	224	174
AN5719	0	Ortholog(s) have protein kinase activator activity, structural constituent of ribosome activity, role in cytoplasmic translation, positive regulation of protein kinase activity and cytosolic large ribosomal subunit localization	RPP1A	Ribosomal stalk protein P1 alpha; involved in the interaction between translational elongation factors and the ribosome; free (non-ribosomal) P1 stimulates the phosphorylation of the eIF2 alpha subunit (Sui2p) by Gcn2p; accumulation of P1 in the cytoplasm is regulated by phosphorylation and interaction with the P2 stalk component	161	144	258	225
AN5586	0	Putative mannose-1-phosphate guanylyltransferase with a predicted role in mannose/mannitol, fructose, and sorbose/sorbitol metabolism	PSA1	GDP-mannose pyrophosphorylase (mannose-1-phosphate guanyltransferase); synthesizes GDP-mannose from GTP and mannose-1-phosphate in cell wall biosynthesis; required for normal cell wall structure	113	187	165	489
AN5447	0	Putative glutamate decarboxylase with a predicted role in 4-aminobutyrate (GABA) shunt	GAD1	Glutamate decarboxylase; converts glutamate into gamma-aminobutyric acid (GABA) during glutamate catabolism; involved in response to oxidative stress	479	518	851	1180
AN4965	0	Ortholog(s) have cytosol, nucleus localization	CDC39	Component of the kinetochore-associated Ndc80 complex; this complex has multiple roles in regulating mRNA levels including regulation of transcription and destabilizing mRNAs by deadenylation; basal transcription factor	152	148	234	270
AN4380	0	Putative ribonucleotide reductase large chain with a predicted role in nucleotide salvage pathways	RNR1	Major isoform of large subunit of ribonucleotide-diphosphate reductase; the RNR complex catalyzes rate-limiting step in dNTP synthesis, regulated by DNA replication and DNA damage checkpoint pathways via localization of small subunits; relative distribution to the nucleus increases upon DNA replication stress; RNR1 has a paralog, RNR3, that arose from the whole genome duplication	287	249	153	147
AN2928	0	Ortholog of A. fumigatus Af293 : Afu3g08110, A. niger CBS 513.88 : An02g11620, A. oryzae RIB40 : AO090005001467, Aspergillus wentii : Aspwe1_0078084 and Aspergillus terreus NIH2624 : ATET_01658	-	-	-	129	156	71
AN2734	0	Ortholog(s) have large ribosomal subunit rRNA binding, structural constituent of ribosome activity and role in cytoplasmic translation, ribosomal large subunit assembly	RPP0	Conserved ribosomal protein P0 of the ribosomal stalk; involved in interaction between translational elongation factors and the ribosome; phosphorylated on serine 302; homologous to mammalian ribosomal protein LP0 and bacterial L10	-	80	1143	1182
AN2513	pipA	Putative component of the EKC/KEOPS complex	BUD32	Protein kinase; component of the EKC/KEOPS complex with Kae1p, Cgi121p, Pcc1p, and Gon7p; EKC/KEOPS complex is required for t6A tRNA modification and may have roles in telomere maintenance and transcription	823	504	166	-
AN2412	cmkA	Calcium/calmodulin-dependent protein kinase A	CMK2	Calmodulin-dependent protein kinase; may play a role in stress response, many CA++/calmodulan dependent phosphorylation substrates demonstrated in vitro, amino acid sequence similar to mammalian Cam Kinase II; CMK2 has a paralog, CMK1, that arose from the whole genome duplication	102	100	-	-
AN2213	0	Ortholog(s) have proteasome-activating ATPase activity	RPT2	ATPase of the 19S regulatory particle of the 26S proteasome; one of six ATPases of the regulatory particle; involved in the degradation of ubiquitinated substrates; required for normal peptide hydrolysis by the core 20S particle; N-myristoylation of Rpt2p at Gly2 is involved in regulating the proper intracellular distribution of proteasome activity by controlling the nuclear localization of the 2…	238	82	222	42
AN1911	0	Putative mannose-1-phosphate guanyltransferase	PSA1	GDP-mannose pyrophosphorylase (mannose-1-phosphate guanyltransferase); synthesizes GDP-mannose from GTP and mannose-1-phosphate in cell wall biosynthesis; required for normal cell wall structure	221	580	517	186
AN1851	0	Ortholog(s) have unfolded protein binding activity	CCT8	Subunit of the cytosolic chaperonin Cct ring complex; related to Tcp1p, required for the assembly of actin and tubulins in vivo	758	71	-	136
AN1700	0	Putative 26S proteasome regulatory subunit	RPN2	Subunit of the 26S proteasome; substrate of the N-acetyltransferase Nat1p; protein abundance increases in response to DNA replication stress	101	42	109	96
AN11901	0	Putative component of the EKC/KEOPS complex	GON7	Component of the EKC/KEOPS protein complex; EKC/KEOPS complex is required for t6A tRNA modification and telomeric TG1-3 recombination; may have role in transcription; implicated in osmotic stress response; other complex members are Kae1p, Cgi121p, Pcc1p, and Bud32p	963	-	157	-
AN10593	0	Has domain(s) with predicted phosphatase activity, phosphoserine phosphatase activity and role in L-serine biosynthetic process, metabolic process	SER2	Phosphoserine phosphatase of the phosphoglycerate pathway; involved in serine and glycine biosynthesis, expression is regulated by the available nitrogen source	97	-	-	249
AN0565	pyrABCN	Multifunctional enzyme with carbamoyl-phosphate synthase (CPSase) and aspartate carbamoyltransferase (ATCase) activities that catalyze the first two steps in pyrimidine biosynthesis	URA2	Bifunctional carbamoylphosphate synthetase/aspartate transcarbamylase; catalyzes the first two enzymatic steps in the de novo biosynthesis of pyrimidines; both activities are subject to feedback inhibition by UTP	604	143	684	675
AN0403	0	Ortholog(s) have cytoplasm localization	-	-	431	220	93	264
AN0261	sec23	COPII coat component	SEC23	GTPase-activating protein, stimulates the GTPase activity of Sar1p; component of the Sec23p-Sec24p heterodimer of the COPII vesicle coat, involved in ER to Golgi transport; substrate of Ubp3/Bre5 complex; ubiquitylated by Ub-ligase Rsp5p; proteasome-mediated degradation of Sec23p is regulated by Cdc48p	142	548	85	116
AN9297	0	Has domain(s) with predicted FAD binding, oleate hydratase activity and role in fatty acid metabolic process	-	-	45	472	50	441
AN8874	0	Ortholog(s) have GTPase activity, protein homodimerization activity	DNM1	-	-	111	151	316
AN8859	0	Putative aspartate kinase with a predicted role in glycine, serine, and threonine metabolism	HOM3	Aspartate kinase (L-aspartate 4-P-transferase); cytoplasmic enzyme that catalyzes the first step in the common pathway for methionine and threonine biosynthesis; expression regulated by Gcn4p and the general control of amino acid synthesis	-	-	108	178
AN8461	0	Ortholog(s) have IgE binding activity	-	-	65	189	-	84
AN8176	0	Has domain(s) with predicted structural constituent of ribosome activity, role in translation and ribosome localization	RPL4A	Ribosomal 60S subunit protein L4A; N-terminally acetylated; homologous to mammalian ribosomal protein L4 and bacterial L4; RPL4A has a paralog, RPL4B, that arose from the whole genome duplication	-	-	71	417
AN8067	0	Ortholog of A. fumigatus Af293 : Afu5g01840, A. niger CBS 513.88 : An16g01550, A. oryzae RIB40 : AO090003001340, Aspergillus wentii : Aspwe1_0042768 and Aspergillus sydowii : Aspsy1_0059852	YPL191C	Putative protein of unknown function; diploid deletion strain exhibits high budding index; green fluorescent protein (GFP)-fusion protein localizes to the cytoplasm; YPL191C has a paralog, YGL082W, that arose from the whole genome duplication	-	117	-	87
AN8022	0	protein of unknown function	VMA1	Subunit A of the V1 peripheral membrane domain of V-ATPase; protein precursor undergoes self-catalyzed splicing to yield the extein Tfp1p and the intein Vde (PI-SceI), which is a site-specific endonuclease; the V1 peripheral membrane domain of the vacuolar H+-ATPase (V-ATPase) has eight subunits	235	51	194	140
AN8016	fal1	Putative ATP-dependent RNA helicase	FAL1	Nucleolar protein required for maturation of 18S rRNA; member of the eIF4A subfamily of DEAD-box ATP-dependent RNA helicases	-	98	329	178
AN7680	0	Ortholog of A. fumigatus Af293 : Afu2g01540, A. niger CBS 513.88 : An03g04930, A. oryzae RIB40 : AO090701000796, Aspergillus wentii : Aspwe1_0052178 and Aspergillus sydowii : Aspsy1_0090365	-	-	124	108	109	-
AN7169	fhbA	NirA-dependent flavohemoprotein	YHB1	Nitric oxide oxidoreductase; flavohemoglobin involved in nitric oxide detoxification; plays a role in the oxidative and nitrosative stress responses; protein increases in abundance and relocalizes from nucleus to cytoplasmic foci upon DNA replication stress	-	101	-	79
AN7104	yak1	Predicted protein serine/threonine kinase, protein tyrosine kinase	YAK1	-	-	100	-	107
AN7000	0	Putative succinate-CoA ligase (ADP-forming) with a predicted role in the TCA cycle	LSC2	Beta subunit of succinyl-CoA ligase; succinyl-CoA ligase is a mitochondrial enzyme of the TCA cycle that catalyzes the nucleotide-dependent conversion of succinyl-CoA to succinate	147	253	221	278
AN6840	0	Putative hydroxyacylglutathione hydrolase with a predicted role in the methylglyoxal bypass	GLO2	Cytoplasmic glyoxalase II; catalyzes the hydrolysis of S-D-lactoylglutathione into glutathione and D-lactate; GLO2 has a paralog, GLO4, that arose from the whole genome duplication	64	147	-	89
AN6563	0	Putative translation elongation factor EF-1 gamma	CAM1	Nuclear protein required for transcription of MXR1; binds the MXR1 promoter in the presence of other nuclear factors; binds calcium and phospholipids; has similarity to translational cofactor EF-1 gamma	-	139	218	-
AN6505	rcoA	WD40 repeat protein	TUP1	General repressor of transcription; forms complex with Cyc8p, involved in the establishment of repressive chromatin structure through interactions with histones H3 and H4, appears to enhance expression of some genes	57	128	-	-
AN6305	pkaA	cAMP-dependent protein kinase catalytic subunit	TPK2	cAMP-dependent protein kinase catalytic subunit; promotes vegetative growth in response to nutrients via the Ras-cAMP signaling pathway; partially redundant with Tpk1p and Tpk3p; localizes to P-bodies during stationary phase; relocalizes to the cytosol in response to hypoxia	-	92	60	111
AN6232	vmaB	Putative F1F0-ATPase complex subunit with a predicted role in energy metabolism	VMA2	Subunit B of V1 peripheral membrane domain of vacuolar H+-ATPase; an electrogenic proton pump found throughout the endomembrane system; contains nucleotide binding sites; also detected in the cytoplasm; protein abundance increases in response to DNA replication stress	-	-	191	205
AN6060	0	Has domain(s) with predicted DNA binding, RNA binding activity and role in RNA metabolic process	TIF4632	Translation initiation factor eIF4G; subunit of the mRNA cap-binding protein complex (eIF4F) that also contains eIF4E (Cdc33p); associates with the poly(A)-binding protein Pab1p, also interacts with eIF4A (Tif1p); TIF4632 has a paralog, TIF4631, that arose from the whole genome duplication	-	141	-	122
AN5973	pkcB	Protein with similarity to protein kinase C	YPK1	Serine/threonine protein kinase; phosphorylates and downregulates flippase activator Fpk1p; inactivates Orm1p and Orm2p (inhibitors of serine:palmitoyl-coenzyme A transferase) by phosphorylation in response to compromised sphingolipid synthesis; mutations affect receptor-mediated endocytosis and sphingolipid-mediated and cell integrity signaling pathways; homolog of mammalian kinase SGK; YPK1 has…	108	47	-	269
AN5746	acuN	Putative phosphopyruvate hydratase with a predicted role in gluconeogenesis and glycolysis	ENO1	Enolase I, a phosphopyruvate hydratase; catalyzes conversion of 2-phosphoglycerate to phosphoenolpyruvate during glycolysis and the reverse reaction during gluconeogenesis; expression repressed in response to glucose; protein abundance increases in response to DNA replication stress; N-terminally propionylated in vivo; ENO1 has a paralog, ENO2, that arose from the whole genome duplication	-	263	151	57
AN5744	0	Putative 14-3-3-like protein	BMH2	14-3-3 protein, minor isoform; controls proteome at post-transcriptional level, binds proteins and DNA, involved in regulation of many processes including exocytosis, vesicle transport, Ras/MAPK signaling, and rapamycin-sensitive signaling; protein increases in abundance and relative distribution to the nucleus increases upon DNA replication stress; BMH2 has a paralog, BMH1, that arose from the w…	-	175	-	76
AN5712	casA	Putative metacaspase	MCA1	Ca2+-dependent cysteine protease; may cleave specific substrates during the stress response; regulates apoptosis upon H2O2 treatment; required for clearance of insoluble protein aggregates during normal growth; implicated in cell cycle dynamics; undergoes autocatalytic processing; similar to mammalian metacaspases, but exists as a monomer due to an extra pair of anti-parallel beta-strands that fo…	166	177	148	-
AN5597	0	Putative ubiquinol-cytochrome-c reductase subunit with a predicted role in energy metabolism	QCR6	Subunit 6 of the ubiquinol cytochrome-c reductase complex; the complex, also known as the cytochrome bc(1) complex or Complex III, is a component of the mitochondrial inner membrane electron transport chain; highly acidic protein; required for maturation of cytochrome c1; may be loosely associated with the complex since it is easily released into the intermembrane space	171	86	-	-
AN4987	pkaR	Putative protein kinase A (PKA) regulatory subunit	BCY1	Regulatory subunit of the cyclic AMP-dependent protein kinase (PKA); PKA is a component of a signaling pathway that controls a variety of cellular processes, including metabolism, cell cycle, stress response, stationary phase, and sporulation	55	360	-	110
AN4872	ubi1	Fusion protein consisting of N-terminal ubiquitin and C-terminal extension protein (CEP) of the small ribosomal subunit	RPS31	-	129	67	-	93
AN4775	0	Ortholog(s) have role in cullin deneddylation, positive regulation of mitotic metaphase/anaphase transition, proteasome-mediated ubiquitin-dependent protein catabolic process	RPN5	Subunit of the CSN and 26S proteasome lid complexes; similar to mammalian p55 subunit and to another S. cerevisiae regulatory subunit, Rpn7p; Rpn5p is an essential protein; the COP9 signalosome is also known as the CSN	75	83	-	-
AN4547	0	Ortholog(s) have role in establishment or maintenance of cell polarity and cytosol localization	SEC21	Gamma subunit of coatomer; coatomer is a heptameric protein complex that together with Arf1p forms the COPI coat; involved in ER to Golgi transport of selective cargo	213	-	55	70
AN4501	artA	Putative 14-3-3 protein	BMH2	14-3-3 protein, minor isoform; controls proteome at post-transcriptional level, binds proteins and DNA, involved in regulation of many processes including exocytosis, vesicle transport, Ras/MAPK signaling, and rapamycin-sensitive signaling; protein increases in abundance and relative distribution to the nucleus increases upon DNA replication stress; BMH2 has a paralog, BMH1, that arose from the w…	213	620	71	130
AN4464	purH	Putative bifunctional enzyme with a predicted role in purine metabolism	ADE17	Enzyme of 'de novo' purine biosynthesis; contains both 5-aminoimidazole-4-carboxamide ribonucleotide transformylase and inosine monophosphate cyclohydrolase activities; ADE17 has a paralog, ADE16, that arose from the whole genome duplication; ade16 ade17 mutants require adenine and histidine	-	95	43	102
AN4443	metH	Putative methionine synthase with a predicted role in methionine metabolism	MET6	Cobalamin-independent methionine synthase; involved in methionine biosynthesis and regeneration; requires a minimum of two glutamates on the methyltetrahydrofolate substrate, similar to bacterial metE homologs	-	205	152	76
AN4430	0	Small subunit of acetolactate synthase involved in branched-chain amino acid biosynthesis under hypoxic conditions	ILV6	Regulatory subunit of acetolactate synthase; acetolactate synthase catalyzes the first step of branched-chain amino acid biosynthesis; enhances activity of the Ilv2p catalytic subunit, localizes to mitochondria	-	89	126	167
AN4376	gdhA	Putative NADP-linked glutamate dehydrogenase	GDH1	NADP(+)-dependent glutamate dehydrogenase; synthesizes glutamate from ammonia and alpha-ketoglutarate; rate of alpha-ketoglutarate utilization differs from Gdh3p; expression regulated by nitrogen and carbon sources; GDH1 has a paralog, GDH3, that arose from the whole genome duplication	111	500	210	664
AN4236	0	Probable 26S proteasome subunit and member of the CDC48/PAS1/SEC18 family of ATPases	RPT5	ATPase of the 19S regulatory particle of the 26S proteasome; one of six ATPases of the regulatory particle; involved in the degradation of ubiquitinated substrates; recruited to the GAL1-10 promoter region upon induction of transcription; similar to human TBP1	455	-	148	60
AN4087	0	Putative 40S ribosomal protein subunit	RPS3	Protein component of the small (40S) ribosomal subunit; has apurinic/apyrimidinic (AP) endonuclease activity; essential for viability; homologous to mammalian ribosomal protein S3 and bacterial S3	105	98	82	155
AN4016	0	Possible pseudogene, similar to 60S ribosomal protein L40	RPL40A	Ubiquitin-ribosomal 60S subunit protein L40A fusion protein; cleaved to yield ubiquitin and ribosomal protein L40A; ubiquitin may facilitate assembly of the ribosomal protein into ribosomes; homologous to mammalian ribosomal protein L40, no bacterial homolog; RPL40A has a paralog, RPL40B, that arose from the whole genome duplication; relative distribution to the nucleus increases upon DNA replica…	114	55	-	79
AN3739	0	SR/RRM family mRNA binding protein involved in control of G2/M transition	GBP2	Poly(A+) RNA-binding protein; involved in the export of mRNAs from the nucleus to the cytoplasm; similar to Npl3p; also binds single-stranded telomeric repeat sequence in vitro; relocalizes to the cytosol in response to hypoxia; GBP2 has a paralog, HRB1, that arose from the whole genome duplication	-	51	131	178
AN3674	0	Has domain(s) with predicted phospholipid binding activity	-	-	-	50	112	77
AN3172	0	Ortholog of S. cerevisiae RPS0A and RPS0B	RPS0A	Ribosomal 40S subunit protein S0A; required for maturation of 18S rRNA along with Rps0Bp; deletion of either RPS0 gene reduces growth rate, deletion of both genes is lethal; homologous to human ribosomal protein SA and bacterial S2; RPS0A has a paralog, RPS0B, that arose from the whole genome duplication;	-	35	121	106
AN3134	0	Ortholog(s) have role in cellular response to drug and chaperonin-containing T-complex, nucleus localization	CCT3	-	170	-	60	89
AN2998	0	Putative multifunctional enzyme with a predicted role in one-carbon metabolism	MIS1	Mitochondrial C1-tetrahydrofolate synthase; involved in interconversion between different oxidation states of tetrahydrofolate (THF); provides activities of formyl-THF synthetase, methenyl-THF cyclohydrolase, and methylene-THF dehydrogenase	-	116	197	112
AN2918	cct4	Putative chaperonin complex component, TCP-1 delta subunit	CCT4	Subunit of the cytosolic chaperonin Cct ring complex; related to Tcp1p, required for the assembly of actin and tubulins in vivo	263	94	147	58
AN2917	0	Ortholog(s) have role in positive regulation of RNA polymerase II transcriptional preinitiation complex assembly, positive regulation of protein catabolic process and proteasome regulatory particle assembly, more	RPT1	ATPase of the 19S regulatory particle of the 26S proteasome; one of six ATPases of the regulatory particle; involved in the degradation of ubiquitinated substrates; required for optimal CDC20 transcription; interacts with Rpn12p and Ubr1p; mutant has aneuploidy tolerance	208	-	347	50
AN2904	0	Putative 26S proteasome regulatory subunit	RPT3	ATPase of the 19S regulatory particle of the 26S proteasome; one of ATPases of the regulatory particle; involved in the degradation of ubiquitinated substrates; substrate of N-acetyltransferase B	195	46	434	345
AN2875	fbaA	Putative fructose-bisphosphate aldolase with a predicted role in gluconeogenesis and glycolysis	FBA1	Fructose 1,6-bisphosphate aldolase; required for glycolysis and gluconeogenesis; catalyzes conversion of fructose 1,6 bisphosphate to glyceraldehyde-3-P and dihydroxyacetone-P; locates to mitochondrial outer surface upon oxidative stress; N-terminally propionylated in vivo	-	157	163	103
AN2871	mcnC	CUE-domain containing phosphoprotein that enters the nucleus during mitosis	DEF1	RNAPII degradation factor; forms a complex with Rad26p in chromatin, enables ubiquitination and proteolysis of RNAPII present in an elongation complex; mutant is deficient in Zip1p loading onto chromosomes during meiosis	101	216	275	57
AN2508	0	Ortholog(s) have cysteine desulfurase activity and role in cellular iron ion homeostasis, iron-sulfur cluster assembly, mitochondrial tRNA thio-modification, tRNA wobble uridine modification	NFS1	Cysteine desulfurase; involved in iron-sulfur cluster (Fe/S) biogenesis and in thio-modification of mitochondrial and cytoplasmic tRNAs; essential protein located predominantly in mitochondria	176	-	112	113
AN2302	sconC	Skp1-related protein with a predicted role in sulfur metabolism	SKP1	Evolutionarily conserved kinetochore protein; part of multiple protein complexes, including the SCF ubiquitin ligase complex, the CBF3 complex that binds centromeric DNA, and the RAVE complex that regulates assembly of the V-ATPase; protein abundance increases in response to DNA replication stress	-	117	-	89
AN2181	0	Ortholog(s) have RNA polymerase II transcription factor activity, TBP-class protein binding, involved in preinitiation complex assembly, TBP-class protein binding activity	TOA2	TFIIA small subunit; involved in transcriptional activation, acts as antirepressor or as coactivator; required, along with Toa1p, for ribosomal protein gene transcription in vivo; homologous to smallest subunit of human and Drosophila TFIIA; protein abundance increases in response to DNA replication stress	-	160	-	86
AN2167	hetC	HET-C domain protein	-	-	498	318	142	59
AN2150	0	Prolyl-tRNA synthetase	YHR020W	Prolyl-tRNA synthetase; N-terminal domain shows weak homology to prokaryotic posttransfer editing domain, but does not possess posttransfer editing activity; may interact with ribosomes, based on co-purification experiments	48	301	449	640
AN1904	0	Ortholog(s) have chaperonin-containing T-complex localization	CCT5	Subunit of the cytosolic chaperonin Cct ring complex; related to Tcp1p, required for the assembly of actin and tubulins in vivo	-	70	192	180
AN1551	btgE	Putative beta-glucosidase with predicted role in degradation of glucans	SCW11	Cell wall protein with similarity to glucanases; may play a role in conjugation during mating based on its regulation by Ste12p	65	133	386	279
AN1545	0	Putative regulatory subunit of protein phosphatase 2A (PP2A)	CDC55	Non-essential regulatory subunit B of protein phosphatase 2A (PP2A); localization to cytoplasm requires Zds1p and Zds2p and promotes mitotic entry; localization to nucleus prevents mitotic exit; required for correct nuclear division and chromosome segregation in meiosis; maintains nucleolar sequestration of Cdc14p during early meiosis; limits formation of PP2A-Rts1p holocomplexes to ensure timely…	-	159	-	250
AN12054	ssnF	Ortholog of S. cerevisiae Ssn6p	CYC8	General transcriptional co-repressor; acts together with Tup1p; also acts as part of a transcriptional co-activator complex that recruits the SWI/SNF and SAGA complexes to promoters; can form the prion [OCT+]	56	187	-	-
AN11910	0	Putative component of the EKC/KEOPS complex	CGI121	Component of the EKC/KEOPS complex; EKC/KEOPS complex is required for t6A tRNA modification and telomeric TG1-3 recombination; may have role in transcription; Cgi121p is dispensable for tRNA modification; other complex members are Bud32p, Kae1p, Pcc1p, and Gon7p; ortholog of human TPRKB; homolog of human CGI-121	161	744	-	-
AN11706	0	Ortholog of A. fumigatus Af293 : Afu3g12450, A. niger CBS 513.88 : An02g08390, A. oryzae RIB40 : AO090005000724, Aspergillus wentii : Aspwe1_0037154 and Aspergillus carbonarius ITEM 5010 : Acar5010_203812	YPR089W	Protein of unknown function; exhibits genetic interaction with ERG11 and protein-protein interaction with Hsp82p	-	117	362	-
AN1126	arfA	Putative ADP ribosylation factor involved in hyphal growth and secretion	ARF1	ADP-ribosylation factor; GTPase of the Ras superfamily involved in regulation of coated vesicle formation in intracellular trafficking within the Golgi; ARF1 has a paralog, ARF2, that arose from the whole genome duplication	145	91	62	-
AN11125	0	Ortholog(s) have glycine-tRNA ligase activity, role in DNA-templated transcription, termination, mitochondrial glycyl-tRNA aminoacylation and cytosol, mitochondrion localization	GRS1	Cytoplasmic and mitochondrial glycyl-tRNA synthase; ligates glycine to the cognate anticodon-bearing tRNA; transcription termination factor that may interact with the 3'-end of pre-mRNA to promote 3'-end formation; GRS1 has a paralog, GRS2, that arose from the whole genome duplication	182	59	-	113
AN10513	0	Has domain(s) with predicted calcium-dependent cysteine-type endopeptidase activity, role in proteolysis and intracellular localization	-	-	-	-	82	338
AN1003	0	Putative isocitrate dehydrogenase (NAD+) with a predicted role in the TCA cycle	IDH2	Subunit of mitochondrial NAD(+)-dependent isocitrate dehydrogenase; complex catalyzes the oxidation of isocitrate to alpha-ketoglutarate in the TCA cycle; phosphorylated	103	-	126	97
AN1002	0	Ortholog(s) have role in Golgi to plasma membrane transport, endoplasmic reticulum inheritance, establishment or maintenance of cell polarity, exocyst assembly	SEC5	Essential 107kDa subunit of the exocyst complex; the exocyst mediates polarized targeting and tethering of post-Golgi secretory vesicles to active sites of exocytosis at the plasma membrane prior to SNARE-mediated fusion; involved in assembly of the exocyst complex; required with Sec3p for ER inheritance where it promotes anchoring of the cortical ER at the bud tip	118	-	95	67
AN0948	0	Has domain(s) with predicted ATP binding, ATPase activity, nucleoside-triphosphatase activity, nucleotide binding activity	GCN20	Positive regulator of the Gcn2p kinase activity; forms a complex with Gcn1p; proposed to stimulate Gcn2p activation by an uncharged tRNA	-	-	112	84
AN0411	0	L-amino acid oxidase	SAR1	GTPase, GTP-binding protein of the ARF family; component of COPII coat of vesicles; required for transport vesicle formation during ER to Golgi protein transport; lowers membrane rigidity helping in vesicle formation	72	107	-	144
