# Supplementary material for: Nuclear Functions of KaeA, a Subunit of the KEOPS Complex in Aspergillus nidulans
Source: Int J Mol Sci. 2022 Sep 22;23(19):11138. doi: 10.3390/ijms231911138 (PMC9570407; doi:10.3390/ijms231911138)
Supplement: Supplementary file 1 [file ijms-23-11138-s001.zip › ijms-1835910-supplementary/Table S8.xlsx]

## Sheet: Arkusz1
Table S8
Chromatin regions interacting with KaeA based on ChIP-Seq analysis
Gene AN number	Gene function (from FungDB)	Gene name	Yeast orthologue gene name	Protein fucnction of yeast ortholog (from SGD)	Chroamatin region interacting with KaeA
AN0004	Possible pseudogen			ND	Promoter (2-3kb)
AN0170	thioredoxin	trxA	TRX2	Cytoplasmic thioredoxin isoenzyme; part of thioredoxin system which protects cells against oxidative and reductive stress; forms LMA1 complex with Pbi2p; acts as a cofactor for Tsa1p; required for ER-Golgi transport and vacuole inheritance; with Trx1p, facilitates mitochondrial import of small Tims Tim9p, Tim10p, Tim13p by maintaining them in reduced form; abundance increases under DNA replicatio…	3' UTR
AN0376	It has domain (s) with predicted RNA binding, RNA-directed DNA polymerase activity, and a role in RNA-dependent DNA replication				Exon (NA, exon 8 of 10)
AN0677	It has the domain (s) with predicted zinc ion binding activity		YOR052C	AN1-type zinc finger protein of unknown function; may protect cells from trivalent metalloid induced proteotoxicity; contains a PACE promoter element, a transcriptional profile similar to CUZ1 and RPN2, and decreased expression in an RPN4 mutant; induced by nitrogen limitation and weak acid; ortholog of human AIRAP, which stimulates proteasome activity in response to arsenic; protein abundance in…	5' UTR
AN0709	Putative zinc finger protein		RPN4	Transcription factor that stimulates expression of proteasome genes; Rpn4p levels are in turn regulated by the 26S proteasome in a negative feedback control mechanism; RPN4 is transcriptionally regulated by various stress responses; relative distribution to the nucleus increases upon DNA replication stress	5' UTR
AN0733	Histone H3	hhtA	HHT1	Histone H3; core histone protein required for chromatin assembly, part of heterochromatin-mediated telomeric and HM silencing; one of two identical histone H3 proteins (see HHT2); regulated by acetylation, methylation, and phosphorylation; H3K14 acetylation plays an important role in the unfolding of strongly positioned nucleosomes during repair of UV damage	5' UTR
AN0734	Histone H4.1, the core of the histone protein	H4.1	HHF2	Histone H4; core histone protein required for chromatin assembly and chromosome function; one of two identical histone proteins (see also HHF1); contributes to telomeric silencing; N-terminal domain involved in maintaining genomic integrity	5' UTR
AN0833	Orthologist A. fumigatus Af293: Afu1g14930, A. oryzae RIB40: AO090005001239, Aspergillus wentii: Aspwe1_0171773, Aspergillus sydowii: Aspsy1_0139633 and Aspergillus terreus NIH2657: ATET_008				5' UTR
AN0858	Heat shock protein	hsp104	HSP104	Disaggregase; heat shock protein that cooperates with Ydj1p (Hsp40) and Ssa1p (Hsp70) to refold and reactivate previously denatured, aggregated proteins; responsive to stresses including: heat, ethanol, and sodium arsenite; involved in [PSI+] propagation; protein becomes more abundant and forms cytoplasmic foci in response to DNA replication stress; potentiated Hsp104p variants decrease TDP-43 pr…	5' UTR
AN1007	Putative nitrite reductase with a predicted role in nitrogen metabolism	niiA			Promoter (<=1kb)
AN10285	Orthologist A. fumigatus Af293: Afu5g10660, A. niger CBS 513.88: An14g04040, A. oryzae RIB40: AO090010000472, Aspergillus wentii: Aspwe1_0050403 and Aspergillus terreus NIH2607619: ATET_				5' UTR
AN10328	Possible pseudogen				Distal Intergenic
AN10547	Orthologist A. fumigatus Af293: Afu4g06220, A. oryzae RIB40: AO090023000968, Neosartorya fischeri NRRL 181: NFIA_109920 and Aspergillus clavatus NRRL 1: ACLA_045540				3' UTR
AN10649	Has domain (s) with predicted RNA binding, RNA-directed DNA polymerase activity, nucleic acid binding activity, and a role in DNA integration, RNA-dependent DNA replication				Exon (NA, exon 2 of 10)
AN11094	Putative zinc-binding oxidoreductase		YNL134C	Protein of unknown function; similar to dehydrogenases from other model organisms; green fluorescent protein (GFP)-fusion protein localizes to both the cytoplasm and nucleus; protein abundance increases in response to DNA replication stress	Promoter (2-3kb)
AN1163	Heat shock protein		HSP78	Oligomeric mitochondrial matrix chaperone; cooperates with Ssc1p in mitochondrial thermotolerance after heat shock; able to prevent the aggregation of misfolded proteins as well as resolubilize protein aggregates	5' UTR
AN11670	protein of unknown function				Exon (NA, exon 1 of 10)
AN12135	protein of unknown function				Distal Intergenic
AN1549	Orthologist A. fumigatus Af293: Afu8g05600, A. niger CBS 513.88: An16g07080, A. oryzae RIB40: AO090005000583, Aspergillus wentii: Aspwe1_0187131 and Aspergillus sydowii: Aspsy1_0086712				5' UTR
AN2000	Polyubiquitin, contains four repetitions from head to tail ubiqiutin	ubi4	UBI4	Ubiquitin; becomes conjugated to proteins, marking them for selective degradation via the ubiquitin-26S proteasome system; essential for the cellular stress response; encoded as a polyubiquitin precursor comprised of 5 head-to-tail repeats; protein abundance increases in response to DNA replication stress	5' UTR
AN2042	Protein containing FAD binding domain		NCP1	NADP-cytochrome P450 reductase; involved in ergosterol biosynthesis; associated and coordinately regulated with Erg11p	3' UTR
AN2265	Putative serine / threonine protein kinase	ksp1	KSP1	Serine/threonine protein kinase; associates with TORC1 and likely involved in TOR signaling cascades; negative regulator of autophagy; nuclear translocation required for haploid filamentous growth; regulates filamentous growth induced nuclear translocation of Bcy1p, Fus3p, and Sks1p; overproduction causes allele-specific suppression of prp20-10; protein abundance increases in response to DNA repl…	3' UTR
AN2343	Putative nitroreductase		FRM2	Type II nitroreductase, using NADH as reductant; mutants are defective in fatty acid mediated repression of genes involved in fatty acid biosynthesis indicative of a role in lipid signaling; involved in the oxidative stress response;	5' UTR
AN2425	Orthologist A. fumigatus Af293: Afu2g13850, A. niger CBS 513.88: An02g05260, A. oryzae RIB40: AO090026000188, Aspergillus wentii: Aspwe1_0054675 and Aspergillus sydowii: Aspsy1_0075212		GIP2	Putative regulatory subunit of protein phosphatase Glc7p; involved in glycogen metabolism; contains a conserved motif (GVNK motif) that is also found in Gac1p, Pig1p, and Pig2p; GIP2 has a paralog, PIG2, that arose from the whole genome duplication	3' UTR
AN2435	Putative ATP citrate synthase with a predicted role in TCA indirect metabolism	aclA			5' UTR
AN2436	Putative ATP citrate synthase with a predicted role in TCA indirect metabolism	aclB			5' UTR
AN2498	Orthologist A. fumigatus Af293: Afu3g14090, A. oryzae RIB40: AO090012000646, Aspergillus wentii: Aspwe1_0407854, Aspergillus sydowii: Aspsy1_0148141 and Aspergillus terreus NIH2624: ATET_04020				Exon (NA, exon 1 of 10)
AN2526	Putative ketol acid reductoisomerase with predicted role in coenzyme A and pantothenate biosynthesis or amino acid metabolism		ILV5	Acetohydroxyacid reductoisomerase and mtDNA binding protein; involved in branched-chain amino acid biosynthesis and maintenance of wild-type mitochondrial DNA; found in mitochondrial nucleoids	3' UTR
AN2530	Heat shock protein 30	hsp30			5' UTR
AN2661	Has RNA-binding domain (s), RNA-DNA hybrid ribonuclease activity, RNA-directed DNA polymerase activity, nucleic acid binding activity, and a role in RNA-dependent DNA replication				Exon (NA, exon 1 of 10)
AN2670	The orthologist (s) are localized in the cytoplasm				Exon (NA, exon 4 of 10)
AN2711	Predicted ORFs associated with the LINE transposon				Exon (NA, exon 1 of 10)
AN2919	Zinc finger transcription factor C2H2 involved in cation homeostasis	sltA			Promoter (<=1kb)
AN3163	Putative stomatine orthologist, predicted to function of the scaffold in maintaining lipid microdomains in membranes	stoA			5' UTR
AN3468	Histone H2A	H2A.X	HTA1	Histone H2A; core histone protein required for chromatin assembly and chromosome function; one of two nearly identical subtypes (see also HTA2); DNA damage-dependent phosphorylation by Mec1p facilitates DNA repair; acetylated by Nat4p; N-terminally propionylated in vivo	5' UTR
AN3470	The orthologist (s) have cysteine-type endopeptidase activity		ATG4	Conserved cysteine protease required for autophagy; cleaves Atg8p to a form required for autophagosome and Cvt vesicle generation	5' UTR
AN3555	A little heat shock protein				5' UTR
AN3675	Transcription factor of the c-Jun family of Gcn4p-like transcriptional activators	cpcA	GCN4	bZIP transcriptional activator of amino acid biosynthetic genes; activator responds to amino acid starvation; expression is tightly regulated at both the transcriptional and translational levels	5' UTR
AN3928	Putative thiazole synthase, enzyme in the thiamine biosynthetic pathway	thiF	THI4	Thiazole synthase; abundant protein involved in the formation of the thiazole moiety of thiamine during thiamine biosynthesis; acts more as a co-substrate rather than an enzyme by providing the sulphur source for thiazole formation; undergoes a single turnover only; required for mitochondrial genome stability in response to DNA damaging agents	Promoter (<=1kb)
AN4159	Putative ammonium glutamate ligase with predicted role in glutamate and glutamine metabolism	glnA	GLN1	Glutamine synthetase (GS); synthesizes glutamine from glutamate and ammonia; with Glt1p, forms the secondary pathway for glutamate biosynthesis from ammonia; expression regulated by nitrogen source and by amino acid limitation; forms filaments of back-to-back stacks of cylindrical homo-decamers at low pH, leading to enzymatic inactivation and storage during states of advanced cellular starvation;…	5' UTR
AN4295	Orthologists play a role in cardiolipin metabolism, cell adhesion to abiotic substrate, crystal formation, negative regulation of phosphatidylcholine biosynthesis, phosphatidylethanolamine metabolism		UPS2		5' UTR
AN4376	Putative glutamate dehydrogenase associated with NADP	gdhA	GDH1	NADP(+)-dependent glutamate dehydrogenase; synthesizes glutamate from ammonia and alpha-ketoglutarate; rate of alpha-ketoglutarate utilization differs from Gdh3p; expression regulated by nitrogen and carbon sources; GDH1 has a paralog, GDH3, that arose from the whole genome duplication	5' UTR
AN4443	Putative methionine synthase with predicted role in methionine metabolism	metH	MET6	Cobalamin-independent methionine synthase; involved in methionine biosynthesis and regeneration; requires a minimum of two glutamates on the methyltetrahydrofolate substrate, similar to bacterial metE homologs	3' UTR
AN4508	Protein from the Bax Inhibitor family	bxiA			5' UTR
AN4859	Plasma ATPase with a predicted role in energy metabolism	pmaA	PMA1	Plasma membrane H+-ATPase; pumps protons out of the cell; major regulator of cytoplasmic pH and plasma membrane potential; P2-type ATPase; Hsp30p plays a role in Pma1p regulation; interactions with Std1p appear to propagate [GAR+]	3' UTR
AN5129	70 kilodaltons of heat shock protein	hsp70	SSA1	ATPase involved in protein folding and NLS-directed nuclear transport; member of HSP70 family; forms chaperone complex with Ydj1p; localized to nucleus, cytoplasm, and cell wall; 98% identical with paralog Ssa2p, but subtle differences between the two proteins provide functional specificity with respect to propagation of yeast [URE3] prions and vacuolar-mediated degradations of gluconeogenesis en…	5' UTR
AN5130	Ortholog (s) have coproporphyrinogen oxidase activity, role in cellular response to hypoxia, heme biosynthesis process and cell surface, cytosol, mitochondria, nucleus, yeast cell wall localization		HEM13	Coproporphyrinogen III oxidase; an oxygen requiring enzyme that catalyzes the sixth step in the heme biosynthetic pathway; transcription is repressed by oxygen and heme (via Rox1p and Hap1p)	3' UTR
AN5254	It has domain (s) with predicted RNA binding, RNA-directed DNA polymerase activity, and a role in RNA-dependent DNA replication				Exon (NA, exon 1 of 10)
AN5781	Putative 30 kilodaltons heat shock protein				5' UTR
AN5823	L-ornithine N5-monooxygenase	sidA			5' UTR
AN5860	Low affinity glucose transporter from the major facilitator superfamily (MFS)	mstE	HXT10	Putative hexose transporter; expressed at low levels and expression is repressed by glucose	5' UTR
AN5975	Putative mannitol-1-phosphate dehydrogenase with a predicted role in the metabolism of mannose / mannitol, fructose and sorbose / sorbitol		YNR073C	Putative mannitol dehydrogenase; YNR073C has a paralog, DSF1, that arose from a segmental duplication	5' UTR
AN6089	Putative 60 kilodaltons heat shock protein		HSP60	Tetradecameric mitochondrial chaperonin; required for ATP-dependent folding of precursor polypeptides and complex assembly; prevents aggregation and mediates protein refolding after heat shock; role in mtDNA transmission; phosphorylated	3' UTR
AN6104	Orthologist A. fumigatus Af293: Afu2g09510, A. niger CBS 513.88: An16g06890, A. oryzae RIB40: AO090011000722, Aspergillus wentii: Aspwe1_0045050 and Aspergillus sydowii: Aspsy1_0151936				5' UTR
AN6249	Putative calcineurin binding protein, calcipressin	rcnA			5' UTR
AN6657	Ortholog A. fumigatus Af293: Afu6g03400, A. niger CBS 513.88: An15g02040, Neosartorya fischeri NRRL 181: NFIA_049930, Aspergillus wentii: Aspwe1_0168205 and Aspergillus versicolor_00861791 Aspve				5' UTR
AN6731	Putative delta-9-stearic acid desaturase	sdeA	OLE1	Delta(9) fatty acid desaturase; required for monounsaturated fatty acid synthesis and for normal distribution of mitochondria	3' UTR
AN6973	Putative C-4 sterol methyl oxidase with predicted role in sterol metabolism		ERG25	C-4 methyl sterol oxidase; catalyzes the first of three steps required to remove two C-4 methyl groups from an intermediate in ergosterol biosynthesis; mutants accumulate the sterol intermediate 4,4-dimethylzymosterol	5' UTR
AN7131	Putative cytochrome P450	CYP52H1	DIT2	N-formyltyrosine oxidase; sporulation-specific microsomal enzyme involved in the production of N,N-bisformyl dityrosine required for spore wall maturation, homologous to cytochrome P-450s	Exon (NA, exon 1 of 10)
AN7166	FGSC A4: AN3215, AN8609, A. fumigatus Af293: Afu3g14210, Afu4g03360, Afu4g12510 and A. niger CBS 513.88: An09g04200, An14g01840				5' UTR
AN7170	protein of unknown function				5' UTR
AN7463	The main ammonium transporter A. nidulans	meaA	MEP3	Ammonium permease of high capacity and low affinity; belongs to a ubiquitous family of cytoplasmic membrane proteins that transport only ammonium (NH4+); expression is under the nitrogen catabolite repression regulation ammonia permease; MEP3 has a paralog, MEP1, that arose from the whole genome duplication	5' UTR
AN7625	Putative myo-inositol-1-phosphate synthase with a predicted role in phospholipid metabolism		INO1	Inositol-3-phosphate synthase; involved in synthesis of inositol phosphates and inositol-containing phospholipids; transcription is coregulated with other phospholipid biosynthetic genes by Ino2p and Ino4p, which bind the UASINO DNA element	5' UTR
AN7830	protein of unknown function				Exon (NA, exon 1 of 10)
AN7831	protein of unknown function				Exon (NA, exon 2 of 10)
AN7892	A little heat shock protein		HSP26	Small heat shock protein (sHSP) with chaperone activity; forms hollow, sphere-shaped oligomers that suppress unfolded proteins aggregation; oligomer activation requires heat-induced conformational change; also has mRNA binding activity	5' UTR
AN8009	Orthologist A. fumigatus nmt1 and S. cerevisiae THI13	nmt1	THI13	Protein involved in synthesis of the thiamine precursor HMP; member of a subtelomeric gene family including THI5, THI11, THI12, and THI13; hydroxymethylpyrimidine is also known as HMP	5' UTR
AN8029	Putative K + transporter with high affinity to the plasma membrane	trkB	TRK1		Exon (NA, exon 1 of 10)
AN8041	Glyceraldehyde-3-phosphate dehydrogenase with a predicted role in gluconeogenesis and glycolysis	gpdA	TDH3	Glyceraldehyde-3-phosphate dehydrogenase (GAPDH), isozyme 3; involved in glycolysis and gluconeogenesis; tetramer that catalyzes the reaction of glyceraldehyde-3-phosphate to 1,3 bis-phosphoglycerate; detected in the cytoplasm and cell wall; GAPDH-derived antimicrobial peptides secreted by S. cerevisiae are active against a wide variety of wine-related yeasts and bateria; TDH3 has a paralog, TDH2…	5' UTR
AN8138	Alpha-galactosidase, involved in the degradation of mannans	aglC			Exon (NA, exon 1 of 10)
AN8145	The orthologist (s) have cytoplasm, the location of the nucleus		YML079W		3' UTR
AN8251	bZIP transcription factor	hapX			Exon (NA, exon 1 of 10)
AN8269	90 kilodaltons of heat shock protein	hsp90	HSC82	Cytoplasmic chaperone of the Hsp90 family; plays a role in determining prion variants; redundant in function and nearly identical with Hsp82p, and together they are essential; expressed constitutively at 10-fold higher basal levels than HSP82 and induced 2-3 fold by heat shock; contains two acid-rich unstructured regions that promote the solubility of chaperone-substrate complexes; HSC82 has a pa…	5' UTR
AN8576	It has domain (s) with predicted RNA binding, RNA-directed DNA polymerase activity, and a role in RNA-dependent DNA replication				Exon (NA, exon 8 of 10)
AN8648	Has RNA-binding domain (s), RNA-DNA hybrid ribonuclease activity, RNA-directed DNA polymerase activity, nucleic acid binding activity, and a role in RNA-dependent DNA replication				Exon (NA, exon 1 of 10)
AN8692	Thioredoxin-dependent peroxidase	prxA	AHP1	Thiol-specific peroxiredoxin; reduces hydroperoxides to protect against oxidative damage; function in vivo requires covalent conjugation to Urm1p	Distal Intergenic
AN8907	Putative C-4 sterol methyl oxidase with predicted role in sterol metabolism		ERG25	C-4 methyl sterol oxidase; catalyzes the first of three steps required to remove two C-4 methyl groups from an intermediate in ergosterol biosynthesis; mutants accumulate the sterol intermediate 4,4-dimethylzymosterol	5' UTR
AN9476	Aspergillus acidus orthologist: Aspfo1_0097096, Aspfo1_0097585, Aspfo1_0098396, Aspfo1_0099194, Aspfo1_0099992				Exon (NA, exon 1 of 10)
