# Supplementary material for: Nuclear Functions of KaeA, a Subunit of the KEOPS Complex in Aspergillus nidulans
Source: Int J Mol Sci. 2022 Sep 22;23(19):11138. doi: 10.3390/ijms231911138 (PMC9570407; doi:10.3390/ijms231911138)
Supplement: Supplementary file 1 [file ijms-23-11138-s001.zip › ijms-1835910-supplementary/Table S9.xlsx]

## Sheet: Arkusz1
Table S9
Distribution of GO terms for genes identified in chromatin regions interacting with KaeA
Only clusters comprising at lest 5 genes with corrected P - value <0.05 are shown
GO ID	GO term	Bgd count	Result count	Result gene list	P-value	Benjamini	Bonferroni				GO term	Result count
GO:0009987	cellular process	5186	49	AN0170,AN0733,AN0734,AN0858,AN1007,AN10649,AN2000,AN2042,AN2265,AN2343,AN2435,AN2436,AN2526,AN2530,AN2670,AN2711,AN2919,AN3163,AN3468,AN3470,AN3675,AN3928,AN4159,AN4295,AN4376,AN4443,AN4859,AN5129,AN5130,AN5823,AN5860,AN5975,AN6089,AN6249,AN6731,AN6973,AN7170,AN7463,AN7625,AN7830,AN7831,AN8009,AN8029,AN8041,AN8138,AN8251,AN8269,AN8692,AN8907,	0.00363953944595	0.0309332999293	1.0				cellular process	49
GO:0008152	metabolic process	4585	43	AN0170,AN0733,AN0734,AN1007,AN10649,AN11094,AN2000,AN2042,AN2265,AN2343,AN2435,AN2436,AN2526,AN2670,AN2711,AN2919,AN3468,AN3470,AN3675,AN3928,AN4159,AN4295,AN4376,AN4443,AN4859,AN5129,AN5130,AN5823,AN5975,AN6089,AN6731,AN6973,AN7131,AN7625,AN7830,AN7831,AN8009,AN8041,AN8138,AN8251,AN8269,AN8692,AN8907,	0.0111493447382	0.0549546937369	1.0				metabolic process	43
GO:0044237	cellular metabolic process	3499	39	AN0170,AN0733,AN0734,AN1007,AN10649,AN2000,AN2042,AN2265,AN2435,AN2436,AN2526,AN2670,AN2711,AN2919,AN3468,AN3470,AN3675,AN3928,AN4159,AN4295,AN4376,AN4443,AN4859,AN5129,AN5130,AN5823,AN5975,AN6731,AN6973,AN7625,AN7830,AN7831,AN8009,AN8041,AN8138,AN8251,AN8269,AN8692,AN8907,	0.000596580693253	0.00840805914553	0.538115785314				cellular metabolic process	39
GO:0071704	organic substance metabolic process	3714	38	AN0170,AN0733,AN0734,AN1007,AN10649,AN2000,AN2042,AN2265,AN2435,AN2436,AN2526,AN2670,AN2711,AN2919,AN3468,AN3470,AN3675,AN3928,AN4159,AN4295,AN4376,AN4443,AN5129,AN5130,AN5823,AN5975,AN6089,AN6731,AN6973,AN7625,AN7830,AN7831,AN8009,AN8041,AN8138,AN8251,AN8269,AN8907,	0.00434864126728	0.0338144346818	1.0				organic substance metabolic process	38
GO:0044238	primary metabolic process	3259	31	AN0170,AN0733,AN0734,AN10649,AN2000,AN2042,AN2265,AN2435,AN2436,AN2526,AN2670,AN2711,AN2919,AN3468,AN3470,AN3675,AN4159,AN4295,AN4376,AN4443,AN5129,AN5823,AN5975,AN6089,AN6731,AN6973,AN7625,AN8041,AN8138,AN8269,AN8907,	0.0360994012596	0.101438192947	1.0				primary metabolic process	31
GO:0009058	biosynthetic process	2107	29	AN0170,AN0733,AN0734,AN2042,AN2343,AN2435,AN2436,AN2526,AN2711,AN2919,AN3470,AN3675,AN3928,AN4159,AN4376,AN4443,AN5129,AN5130,AN5823,AN5975,AN6731,AN6973,AN7625,AN7830,AN7831,AN8009,AN8041,AN8251,AN8907,	0.000146276251978	0.00333206878215	0.131941179284				biosynthetic process	29
GO:0006807	nitrogen compound metabolic process	2831	29	AN0170,AN0733,AN0734,AN1007,AN10649,AN2000,AN2042,AN2265,AN2435,AN2436,AN2526,AN2670,AN2711,AN2919,AN3468,AN3470,AN3675,AN3928,AN4159,AN4376,AN4443,AN5129,AN5130,AN5823,AN6089,AN8009,AN8041,AN8251,AN8269,	0.0170107776952	0.066136730522	1.0				nitrogen compound metabolic process	29
GO:0050896	response to stimulus	1087	28	AN0170,AN0733,AN0858,AN11094,AN2265,AN2343,AN2435,AN2530,AN2919,AN3163,AN3468,AN3675,AN4159,AN4376,AN4443,AN5129,AN5823,AN5860,AN5975,AN6089,AN6249,AN6731,AN7170,AN8029,AN8041,AN8251,AN8269,AN8692,	4.69891765986e-10	2.1192118646e-07	4.2384237292e-07				response to stimulus	28
GO:1901576	organic substance biosynthetic process	1754	28	AN0170,AN0733,AN0734,AN2042,AN2435,AN2436,AN2526,AN2711,AN2919,AN3470,AN3675,AN3928,AN4159,AN4376,AN4443,AN5129,AN5130,AN5823,AN5975,AN6731,AN6973,AN7625,AN7830,AN7831,AN8009,AN8041,AN8251,AN8907,	1.31726003881e-05	0.000660093641669	0.01188168555				organic substance biosynthetic process	28
GO:0044249	cellular biosynthetic process	1664	27	AN0170,AN0733,AN0734,AN2042,AN2435,AN2436,AN2526,AN2711,AN2919,AN3470,AN3675,AN3928,AN4159,AN4376,AN4443,AN5129,AN5130,AN5823,AN5975,AN6731,AN6973,AN7625,AN7830,AN7831,AN8009,AN8251,AN8907,	1.50635456536e-05	0.000679365908977	0.0135873181795				cellular biosynthetic process	27
GO:0051716	cellular response to stimulus	968	25	AN0170,AN0733,AN0858,AN2265,AN2343,AN2435,AN2530,AN2919,AN3163,AN3468,AN3675,AN4159,AN4376,AN5129,AN5823,AN5860,AN5975,AN6089,AN6249,AN6731,AN7170,AN8041,AN8251,AN8269,AN8692,	5.43213052885e-09	9.79956347405e-07	4.89978173702e-06				cellular response to stimulus	25
GO:0042221	response to chemical	490	22	AN0170,AN0858,AN11094,AN2343,AN2435,AN2530,AN2919,AN3163,AN3675,AN4159,AN4376,AN5129,AN5823,AN5975,AN6089,AN6249,AN7170,AN8029,AN8041,AN8251,AN8269,AN8692,	1.62464989403e-12	1.46543420441e-09	1.46543420441e-09				response to chemical	22
GO:1901360	organic cyclic compound metabolic process	1847	21	AN0733,AN0734,AN10649,AN2435,AN2436,AN2670,AN2711,AN2919,AN3468,AN3675,AN3928,AN4443,AN5130,AN5823,AN6973,AN7830,AN7831,AN8009,AN8041,AN8269,AN8907,	0.0162721559767	0.0643749328553	1.0				organic cyclic compound metabolic process	21
GO:0070887	cellular response to chemical stimulus	557	20	AN0170,AN0858,AN2343,AN2435,AN2530,AN2919,AN3163,AN3675,AN4159,AN4376,AN5129,AN5823,AN5975,AN6089,AN6249,AN7170,AN8041,AN8251,AN8269,AN8692,	1.10918569599e-09	3.33495165928e-07	1.00048549778e-06				cellular response to chemical stimulus	20
GO:0033554	cellular response to stress	663	20	AN0170,AN0733,AN0858,AN2343,AN2530,AN2919,AN3163,AN3468,AN3675,AN5129,AN5823,AN5860,AN5975,AN6089,AN6731,AN7170,AN8041,AN8251,AN8269,AN8692,	2.19134842605e-08	3.29432713383e-06	1.9765962803e-05				cellular response to stress	20
GO:0006950	response to stress	717	20	AN0170,AN0733,AN0858,AN2343,AN2530,AN2919,AN3163,AN3468,AN3675,AN5129,AN5823,AN5860,AN5975,AN6089,AN6731,AN7170,AN8041,AN8251,AN8269,AN8692,	8.06329801733e-08	1.03901354452e-05	7.27309481163e-05				response to stress	20
GO:0044281	small molecule metabolic process	1110	20	AN0170,AN1007,AN2042,AN2435,AN2436,AN2526,AN3675,AN3928,AN4159,AN4376,AN4443,AN5823,AN5975,AN6731,AN6973,AN7625,AN8009,AN8041,AN8138,AN8907,	6.71886846762e-05	0.0017824762817	0.0606041935779				small molecule metabolic process	20
GO:0034641	cellular nitrogen compound metabolic process	1845	20	AN0170,AN0733,AN0734,AN10649,AN2435,AN2436,AN2670,AN2711,AN2919,AN3468,AN3675,AN3928,AN4443,AN5129,AN5130,AN5823,AN8009,AN8041,AN8251,AN8269,	0.0308168283161	0.0956476787072	1.0				cellular nitrogen compound metabolic process	20
GO:1901564	organonitrogen compound metabolic process	1858	20	AN0170,AN2000,AN2042,AN2265,AN2435,AN2436,AN2526,AN3470,AN3675,AN3928,AN4159,AN4376,AN4443,AN5129,AN5130,AN5823,AN6089,AN8009,AN8041,AN8251,	0.0329515769793	0.100444790535	1.0				organonitrogen compound metabolic process	20
GO:0044283	small molecule biosynthetic process	478	18	AN0170,AN2042,AN2435,AN2436,AN2526,AN3675,AN3928,AN4159,AN4376,AN4443,AN5823,AN5975,AN6731,AN6973,AN7625,AN8009,AN8041,AN8907,	4.24204552138e-09	9.56581265071e-07	3.82632506029e-06				small molecule biosynthetic process	18
GO:0046483	heterocycle metabolic process	1673	18	AN0733,AN0734,AN10649,AN2435,AN2436,AN2670,AN2711,AN2919,AN3468,AN3675,AN3928,AN4443,AN5130,AN7830,AN7831,AN8009,AN8041,AN8269,	0.0434445538555	0.115994194461	1.0				heterocycle metabolic process	18
GO:1901566	organonitrogen compound biosynthetic process	870	16	AN0170,AN2042,AN2435,AN2436,AN2526,AN3470,AN3675,AN3928,AN4159,AN4376,AN4443,AN5129,AN5130,AN5823,AN8009,AN8251,	0.000336640661487	0.00632603909711	0.303649876661				organonitrogen compound biosynthetic process	16
GO:1901362	organic cyclic compound biosynthetic process	899	14	AN0733,AN0734,AN2435,AN2436,AN2919,AN3928,AN4443,AN5130,AN5823,AN6973,AN7830,AN7831,AN8009,AN8907,	0.00401718272898	0.0323526680494	1.0				organic cyclic compound biosynthetic process	14
GO:0009628	response to abiotic stimulus	250	12	AN0858,AN2530,AN2919,AN5129,AN5975,AN6089,AN6731,AN7170,AN8041,AN8251,AN8269,AN8692,	1.70585419963e-07	1.70964498674e-05	0.000153868048807				response to abiotic stimulus	12
GO:0043436	oxoacid metabolic process	604	12	AN0170,AN1007,AN2042,AN2435,AN2436,AN2526,AN3675,AN4159,AN4376,AN4443,AN6731,AN8041,	0.00106552442857	0.0135366624588	0.961103034573				oxoacid metabolic process	12
GO:0006082	organic acid metabolic process	644	12	AN0170,AN1007,AN2042,AN2435,AN2436,AN2526,AN3675,AN4159,AN4376,AN4443,AN6731,AN8041,	0.0018438551314	0.0210526244117	1.0				organic acid metabolic process	12
GO:0055114	obsolete oxidation-reduction process	795	12	AN1007,AN11094,AN2042,AN2526,AN4376,AN5130,AN5975,AN6731,AN6973,AN7131,AN8041,AN8907,	0.00994126047242	0.0518849276676	1.0				obsolete oxidation-reduction process	12
GO:0044271	cellular nitrogen compound biosynthetic process	969	12	AN0733,AN0734,AN2435,AN2436,AN2919,AN3928,AN4443,AN5129,AN5130,AN5823,AN8009,AN8251,	0.0400665929759	0.111888751902	1.0				cellular nitrogen compound biosynthetic process	12
GO:0062197	cellular response to chemical stress	191	11	AN0170,AN2343,AN2919,AN3163,AN5129,AN5823,AN5975,AN6089,AN8041,AN8251,AN8692,	9.32098938042e-08	1.05094155264e-05	8.40753242114e-05				cellular response to chemical stress	11
GO:0019752	carboxylic acid metabolic process	588	11	AN0170,AN2042,AN2435,AN2436,AN2526,AN3675,AN4159,AN4376,AN4443,AN6731,AN8041,	0.00280744703883	0.027525187272	1.0				carboxylic acid metabolic process	11
GO:0019438	aromatic compound biosynthetic process	710	11	AN0733,AN0734,AN2435,AN2436,AN2919,AN3928,AN4443,AN5130,AN7830,AN7831,AN8009,	0.0113066620617	0.0554272238024	1.0				aromatic compound biosynthetic process	11
GO:0018130	heterocycle biosynthetic process	780	11	AN0733,AN0734,AN2435,AN2436,AN2919,AN3928,AN4443,AN5130,AN7830,AN7831,AN8009,	0.0214673433826	0.0743237664528	1.0				heterocycle biosynthetic process	11
GO:0010033	response to organic substance	204	10	AN0858,AN11094,AN2435,AN2530,AN3675,AN4159,AN4376,AN5129,AN6089,AN8269,	1.64971478896e-06	0.000106288767117	0.00148804273964				response to organic substance	10
GO:0046394	carboxylic acid biosynthetic process	223	10	AN0170,AN2042,AN2435,AN2436,AN2526,AN3675,AN4159,AN4376,AN4443,AN6731,	3.67897725135e-06	0.000221229165381	0.00331843748072				carboxylic acid biosynthetic process	10
GO:0016053	organic acid biosynthetic process	283	10	AN0170,AN2042,AN2435,AN2436,AN2526,AN3675,AN4159,AN4376,AN4443,AN6731,	2.96163755195e-05	0.00102746041225	0.0267139707186				organic acid biosynthetic process	10
GO:0065008	regulation of biological quality	382	10	AN0170,AN2919,AN4859,AN5823,AN6089,AN6249,AN8029,AN8251,AN8269,AN8692,	0.000353013790448	0.00636836877968	0.318418438984				regulation of biological quality	10
GO:0071310	cellular response to organic substance	158	9	AN0858,AN2435,AN2530,AN3675,AN4159,AN4376,AN5129,AN6089,AN8269,	1.64869238929e-06	0.000106288767117	0.00148712053514				cellular response to organic substance	9
GO:0044272	sulfur compound biosynthetic process	111	8	AN0170,AN2042,AN2435,AN2436,AN3675,AN3928,AN4443,AN8009,	1.10581381461e-06	9.8917893788e-05	0.00099744406078				sulfur compound biosynthetic process	8
GO:0006790	sulfur compound metabolic process	201	8	AN0170,AN2042,AN2435,AN2436,AN3675,AN3928,AN4443,AN8009,	8.61655605779e-05	0.00222060958975	0.0777213356412				sulfur compound metabolic process	8
GO:0042592	homeostatic process	218	8	AN0170,AN2919,AN4859,AN5823,AN6249,AN8029,AN8251,AN8692,	0.000151457671916	0.00333206878215	0.136614820068				homeostatic process	8
GO:0044255	cellular lipid metabolic process	403	8	AN2435,AN2436,AN4295,AN5823,AN6731,AN6973,AN7625,AN8907,	0.00767692161322	0.042744341328	1.0				cellular lipid metabolic process	8
GO:0007154	cell communication	427	8	AN2265,AN3675,AN5823,AN5860,AN6249,AN6731,AN8251,AN8269,	0.0106877031407	0.0529687265542	1.0				cell communication	8
GO:0006629	lipid metabolic process	490	8	AN2435,AN2436,AN4295,AN5823,AN6731,AN6973,AN7625,AN8907,	0.0227041055968	0.0778673127311	1.0				lipid metabolic process	8
GO:0046165	alcohol biosynthetic process	102	7	AN3928,AN5823,AN5975,AN6973,AN7625,AN8009,AN8907,	7.49741474014e-06	0.000422666755976	0.00676266809561				alcohol biosynthetic process	7
GO:1901607	alpha-amino acid biosynthetic process	104	7	AN0170,AN2042,AN2526,AN3675,AN4159,AN4376,AN4443,	8.52744050448e-06	0.000452455960885	0.00769175133504				alpha-amino acid biosynthetic process	7
GO:0008652	cellular amino acid biosynthetic process	113	7	AN0170,AN2042,AN2526,AN3675,AN4159,AN4376,AN4443,	1.47323448662e-05	0.000679365908977	0.0132885750693				cellular amino acid biosynthetic process	7
GO:1901700	response to oxygen-containing compound	120	7	AN0170,AN11094,AN2435,AN2530,AN4159,AN4376,AN5129,	2.1810496564e-05	0.000819711162529	0.0196730679007				response to oxygen-containing compound	7
GO:0071214	cellular response to abiotic stimulus	132	7	AN2919,AN5129,AN6089,AN6731,AN8041,AN8251,AN8692,	4.03703579091e-05	0.00128081163031	0.036414062834				cellular response to abiotic stimulus	7
GO:0104004	cellular response to environmental stimulus	132	7	AN2919,AN5129,AN6089,AN6731,AN8041,AN8251,AN8692,	4.03703579091e-05	0.00128081163031	0.036414062834				cellular response to environmental stimulus	7
GO:0034599	cellular response to oxidative stress	139	7	AN0170,AN2343,AN3163,AN5823,AN5975,AN8251,AN8692,	5.6173814703e-05	0.00168895936207	0.0506687808621				cellular response to oxidative stress	7
GO:0006979	response to oxidative stress	165	7	AN0170,AN2343,AN3163,AN5823,AN5975,AN8251,AN8692,	0.000165031917261	0.00354425688975	0.14885878937				response to oxidative stress	7
GO:0006066	alcohol metabolic process	166	7	AN3928,AN5823,AN5975,AN6973,AN7625,AN8009,AN8907,	0.000171325596101	0.00359385320192	0.154535687683				alcohol metabolic process	7
GO:0048583	regulation of response to stimulus	181	7	AN0170,AN3468,AN3675,AN4443,AN5129,AN6249,AN8041,	0.00029150398307	0.00571601288542	0.262936592729				regulation of response to stimulus	7
GO:1901617	organic hydroxy compound biosynthetic process	186	7	AN3928,AN5823,AN5975,AN6973,AN7625,AN8009,AN8907,	0.00034402940419	0.00633294944039	0.310314522579				organic hydroxy compound biosynthetic process	7
GO:0019725	cellular homeostasis	197	7	AN0170,AN2919,AN4859,AN5823,AN8029,AN8251,AN8692,	0.000486482914855	0.00716796777412	0.438807589199				cellular homeostasis	7
GO:1901605	alpha-amino acid metabolic process	206	7	AN0170,AN2042,AN2526,AN3675,AN4159,AN4376,AN4443,	0.00063512024641	0.00855042480987	0.572878462261				alpha-amino acid metabolic process	7
GO:0009605	response to external stimulus	231	7	AN3675,AN4443,AN5823,AN5860,AN6731,AN8041,AN8251,	0.00124349720224	0.0155782566169	1.0				response to external stimulus	7
GO:0008610	lipid biosynthetic process	260	7	AN2435,AN2436,AN5823,AN6731,AN6973,AN7625,AN8907,	0.00244122011337	0.025606499187	1.0				lipid biosynthetic process	7
GO:1901615	organic hydroxy compound metabolic process	288	7	AN3928,AN5823,AN5975,AN6973,AN7625,AN8009,AN8907,	0.00430019934972	0.0337364663619	1.0				organic hydroxy compound metabolic process	7
GO:0006520	cellular amino acid metabolic process	308	7	AN0170,AN2042,AN2526,AN3675,AN4159,AN4376,AN4443,	0.00617727255629	0.0401095300503	1.0				cellular amino acid metabolic process	7
GO:0043603	cellular amide metabolic process	459	7	AN0170,AN2435,AN2436,AN3675,AN5129,AN5823,AN8251,	0.0442855849574	0.117142515049	1.0				cellular amide metabolic process	7
GO:0071396	cellular response to lipid	50	6	AN2435,AN2530,AN4159,AN4376,AN5129,AN8269,	1.31598084862e-06	9.8917893788e-05	0.00118701472546				cellular response to lipid	6
GO:0033993	response to lipid	50	6	AN2435,AN2530,AN4159,AN4376,AN5129,AN8269,	1.31598084862e-06	9.8917893788e-05	0.00118701472546				response to lipid	6
GO:0080134	regulation of response to stress	90	6	AN0170,AN3468,AN3675,AN4443,AN5129,AN8041,	4.11790878924e-05	0.00128081163031	0.0371435372789				regulation of response to stress	6
GO:1901701	cellular response to oxygen-containing compound	105	6	AN0170,AN2435,AN2530,AN4159,AN4376,AN5129,	9.78446478916e-05	0.00232252295785	0.0882558723982				cellular response to oxygen-containing compound	6
GO:0098771	inorganic ion homeostasis	139	6	AN2919,AN4859,AN5823,AN6249,AN8029,AN8251,	0.000451198625808	0.00716796777412	0.406981160479				inorganic ion homeostasis	6
GO:0055080	cation homeostasis	140	6	AN2919,AN4859,AN5823,AN6249,AN8029,AN8251,	0.000468768866992	0.00716796777412	0.422829518027				cation homeostasis	6
GO:0050801	ion homeostasis	147	6	AN2919,AN4859,AN5823,AN6249,AN8029,AN8251,	0.000607221388581	0.0084263645	0.5477136925				ion homeostasis	6
GO:0048878	chemical homeostasis	183	6	AN2919,AN4859,AN5823,AN6249,AN8029,AN8251,	0.00188646257721	0.021269865558	1.0				chemical homeostasis	6
GO:0007005	mitochondrion organization	196	6	AN2526,AN3470,AN3928,AN4295,AN5129,AN6089,	0.00266298961669	0.0263957871896	1.0				mitochondrion organization	6
GO:0019637	organophosphate metabolic process	366	6	AN2435,AN2436,AN4295,AN7625,AN8009,AN8041,	0.0456448498996	0.118002612641	1.0				organophosphate metabolic process	6
GO:0097307	response to farnesol	46	5	AN2435,AN2530,AN4159,AN4376,AN5129,	1.74213243566e-05	0.00071427429862	0.0157140345696				response to farnesol	5
GO:0097308	cellular response to farnesol	46	5	AN2435,AN2530,AN4159,AN4376,AN5129,	1.74213243566e-05	0.00071427429862	0.0157140345696				cellular response to farnesol	5
GO:0097306	cellular response to alcohol	48	5	AN2435,AN2530,AN4159,AN4376,AN5129,	2.15224975957e-05	0.000819711162529	0.0194132928313				cellular response to alcohol	5
GO:0097305	response to alcohol	49	5	AN2435,AN2530,AN4159,AN4376,AN5129,	2.38358953658e-05	0.0008599991048	0.02149997762				response to alcohol	5
GO:0034605	cellular response to heat	59	5	AN0858,AN2530,AN5975,AN6089,AN8269,	5.92103315397e-05	0.00172282964674	0.0534077190488				cellular response to heat	5
GO:0071470	cellular response to osmotic stress	60	5	AN2919,AN5129,AN6089,AN8041,AN8692,	6.42367945515e-05	0.00175907373969	0.0579415886854				cellular response to osmotic stress	5
GO:0009408	response to heat	77	5	AN0858,AN2530,AN5975,AN6089,AN8269,	0.0002115471404	0.0043367163782	0.190815520641				response to heat	5
GO:0006970	response to osmotic stress	80	5	AN2919,AN5129,AN6089,AN8041,AN8692,	0.00025316835394	0.00507461900565	0.228357855254				response to osmotic stress	5
GO:0048584	positive regulation of response to stimulus	88	5	AN0170,AN3468,AN3675,AN4443,AN8041,	0.000394747606416	0.00698161452917	0.356062340988				positive regulation of response to stimulus	5
GO:0009266	response to temperature stimulus	90	5	AN0858,AN2530,AN5975,AN6089,AN8269,	0.000437988864475	0.00716796777412	0.395065955757				response to temperature stimulus	5
GO:0055065	metal ion homeostasis	121	5	AN2919,AN5823,AN6249,AN8029,AN8251,	0.00167025020605	0.0203974112675	1.0				metal ion homeostasis	5
GO:0030003	cellular cation homeostasis	134	5	AN2919,AN4859,AN5823,AN8029,AN8251,	0.00261175100794	0.0263957871896	1.0				cellular cation homeostasis	5
GO:0006873	cellular ion homeostasis	141	5	AN2919,AN4859,AN5823,AN8029,AN8251,	0.00325437522539	0.0302623345701	1.0				cellular ion homeostasis	5
GO:0009267	cellular response to starvation	145	5	AN3675,AN5823,AN5860,AN6731,AN8251,	0.00366905463088	0.0309332999293	1.0				cellular response to starvation	5
GO:0042594	response to starvation	154	5	AN3675,AN5823,AN5860,AN6731,AN8251,	0.00473900598262	0.0362252830197	1.0				response to starvation	5
GO:0055082	cellular chemical homeostasis	162	5	AN2919,AN4859,AN5823,AN8029,AN8251,	0.00586219655967	0.0401095300503	1.0				cellular chemical homeostasis	5
GO:0006812	cation transport	180	5	AN4859,AN5823,AN7463,AN8029,AN8041,	0.00905428524468	0.0483252384065	1.0				cation transport	5
GO:0031669	cellular response to nutrient levels	185	5	AN3675,AN5823,AN5860,AN6731,AN8251,	0.0101195924878	0.0518849276676	1.0				cellular response to nutrient levels	5
GO:0031668	cellular response to extracellular stimulus	187	5	AN3675,AN5823,AN5860,AN6731,AN8251,	0.0105688959698	0.0526693047775	1.0				cellular response to extracellular stimulus	5
GO:0071496	cellular response to external stimulus	191	5	AN3675,AN5823,AN5860,AN6731,AN8251,	0.0115082782136	0.056110632155	1.0				cellular response to external stimulus	5
GO:0031667	response to nutrient levels	196	5	AN3675,AN5823,AN5860,AN6731,AN8251,	0.0127608508104	0.0578732441069	1.0				response to nutrient levels	5
GO:0009991	response to extracellular stimulus	198	5	AN3675,AN5823,AN5860,AN6731,AN8251,	0.0132868279073	0.0578732441069	1.0				response to extracellular stimulus	5
GO:0032787	monocarboxylic acid metabolic process	279	5	AN2435,AN2436,AN3675,AN6731,AN8041,	0.0483138228149	0.118884354972	1.0				monocarboxylic acid metabolic process	5
GO:0006811	ion transport	280	5	AN4859,AN5823,AN7463,AN8029,AN8041,	0.0489282184798	0.118957555441	1.0				ion transport	5
